# Supplementary material for: New Analogs of the Compstatin Family of Clinical Complement Inhibitors with Low Picomolar Target Affinity
Source: J Med Chem. 2026 May 1;69(9):11592–609. doi: 10.1021/acs.jmedchem.6c00832 (PMC13181761; doi:10.1021/acs.jmedchem.6c00832)
Supplement: Supplementary file 2 [file jm6c00832_si_002.pdb]

HEADER    IMMUNE SYSTEM/HYDROLASE INHIBITOR       11-JUL-07   2QKI
TITLE     HUMAN C3C IN COMPLEX WITH THE INHIBITOR COMPSTATIN
EXPDTA    X-RAY DIFFRACTION
REMARK   2 RESOLUTION.    2.40 ANGSTROMS
REMARK   3  R VALUE : 0.213000
REMARK   3  FREE R VALUE : 0.281000
REMARK   4 2QKI COMPLIES WITH FORMAT V. 3.30,
REMARK 200  TEMPERATURE           (KELVIN) : 100.00
REMARK 200  PH                             : 7.00
REMARK 350 BIOMOLECULE: 1
REMARK 350 APPLY THE FOLLOWING TO CHAINS: A, B, C, G, I
REMARK 350   BIOMT1  1   1.000000 0.000000 0.000000   0.000000
REMARK 350   BIOMT2  1   0.000000 1.000000 0.000000   0.000000
REMARK 350   BIOMT3  1   0.000000 0.000000 1.000000   0.000000
REMARK 350 BIOMOLECULE: 2
REMARK 350 APPLY THE FOLLOWING TO CHAINS: D, E, F, H, J
REMARK 350   BIOMT1  1   1.000000 0.000000 0.000000   0.000000
REMARK 350   BIOMT2  1   0.000000 1.000000 0.000000   0.000000
REMARK 350   BIOMT3  1   0.000000 0.000000 1.000000   0.000000
REMARK 888
REMARK 888 WRITTEN BY MAESTRO (A PRODUCT OF SCHRODINGER, LLC)
CRYST1   85.809  124.754  127.367  90.00  95.08  90.00 P 1 21 1      4
ATOM      1  CH3 ACE D   0     -22.343   8.426 -14.433  1.00  0.00           C  
ATOM      2  C   ACE D   0     -21.295   7.323 -14.351  1.00  0.00           C  
ATOM      3  O   ACE D   0     -21.439   6.285 -14.994  1.00  0.00           O  
ATOM      4 HH31 ACE D   0     -21.891   9.357 -14.777  1.00  0.00           H  
ATOM      5 HH32 ACE D   0     -23.137   8.155 -15.129  1.00  0.00           H  
ATOM      6 HH33 ACE D   0     -22.790   8.598 -13.454  1.00  0.00           H  
ATOM      7  N   SER D   1     -20.255   7.559 -13.536  1.00 49.60           N  
ATOM      8  CA  SER D   1     -19.110   6.675 -13.321  1.00 49.41           C  
ATOM      9  C   SER D   1     -18.820   6.275 -11.847  1.00 49.26           C  
ATOM     10  O   SER D   1     -17.692   5.841 -11.607  1.00 49.09           O  
ATOM     11  CB  SER D   1     -17.879   7.316 -14.015  1.00 49.67           C  
ATOM     12  OG  SER D   1     -17.939   7.140 -15.415  1.00 50.16           O  
ATOM     13  H   SER D   1     -20.237   8.443 -13.048  1.00 49.60           H  
ATOM     14  HA  SER D   1     -19.295   5.715 -13.807  1.00 49.41           H  
ATOM     15  HB3 SER D   1     -16.939   6.867 -13.694  1.00 49.67           H  
ATOM     16  HB2 SER D   1     -17.809   8.379 -13.781  1.00 49.67           H  
ATOM     17  HG  SER D   1     -17.183   7.552 -15.804  1.00 50.16           H  
ATOM     18  N   PRO D   2     -19.734   6.367 -10.841  1.00 48.94           N  
ATOM     19  CA  PRO D   2     -19.358   6.136  -9.437  1.00 48.89           C  
ATOM     20  C   PRO D   2     -19.161   4.649  -9.089  1.00 48.36           C  
ATOM     21  O   PRO D   2     -20.029   3.816  -9.353  1.00 48.53           O  
ATOM     22  CB  PRO D   2     -20.500   6.738  -8.613  1.00 48.80           C  
ATOM     23  CG  PRO D   2     -21.720   6.591  -9.501  1.00 49.11           C  
ATOM     24  CD  PRO D   2     -21.156   6.731 -10.915  1.00 49.08           C  
ATOM     25  HA  PRO D   2     -18.449   6.692  -9.221  1.00 48.89           H  
ATOM     26  HB3 PRO D   2     -20.300   7.795  -8.444  1.00 48.80           H  
ATOM     27  HB2 PRO D   2     -20.627   6.274  -7.634  1.00 48.80           H  
ATOM     28  HG3 PRO D   2     -22.497   7.323  -9.279  1.00 49.11           H  
ATOM     29  HG2 PRO D   2     -22.153   5.599  -9.370  1.00 49.11           H  
ATOM     30  HD2 PRO D   2     -21.702   6.109 -11.625  1.00 49.08           H  
ATOM     31  HD3 PRO D   2     -21.249   7.776 -11.212  1.00 49.08           H  
ATOM     32  N   MET D   3     -18.018   4.349  -8.456  1.00 47.83           N  
ATOM     33  CA  MET D   3     -17.724   3.090  -7.784  1.00 47.53           C  
ATOM     34  C   MET D   3     -17.866   3.352  -6.281  1.00 46.91           C  
ATOM     35  O   MET D   3     -17.099   4.121  -5.701  1.00 46.86           O  
ATOM     36  CB  MET D   3     -16.262   2.700  -8.077  1.00 47.71           C  
ATOM     37  CG  MET D   3     -15.843   1.348  -7.478  1.00 48.31           C  
ATOM     38  SD  MET D   3     -14.065   1.055  -7.601  1.00 51.94           S  
ATOM     39  CE  MET D   3     -14.041  -0.746  -7.476  1.00 49.78           C  
ATOM     40  H   MET D   3     -17.370   5.108  -8.283  1.00 47.83           H  
ATOM     41  HA  MET D   3     -18.394   2.292  -8.109  1.00 47.53           H  
ATOM     42  HB3 MET D   3     -15.582   3.477  -7.731  1.00 47.71           H  
ATOM     43  HB2 MET D   3     -16.121   2.649  -9.155  1.00 47.71           H  
ATOM     44  HG3 MET D   3     -16.379   0.551  -7.993  1.00 48.31           H  
ATOM     45  HG2 MET D   3     -16.106   1.268  -6.423  1.00 48.31           H  
ATOM     46  HE1 MET D   3     -13.063  -1.123  -7.756  1.00 49.78           H  
ATOM     47  HE2 MET D   3     -14.253  -1.053  -6.456  1.00 49.78           H  
ATOM     48  HE3 MET D   3     -14.775  -1.195  -8.143  1.00 49.78           H  
ATOM     49  N   TYR D   4     -18.829   2.671  -5.653  1.00 46.28           N  
ATOM     50  CA  TYR D   4     -19.031   2.671  -4.209  1.00 45.46           C  
ATOM     51  C   TYR D   4     -18.351   1.413  -3.658  1.00 44.45           C  
ATOM     52  O   TYR D   4     -18.516   0.337  -4.233  1.00 44.34           O  
ATOM     53  CB  TYR D   4     -20.540   2.586  -3.936  1.00 45.52           C  
ATOM     54  CG  TYR D   4     -21.343   3.692  -4.597  1.00 45.76           C  
ATOM     55  CD1 TYR D   4     -21.268   5.012  -4.112  1.00 46.69           C  
ATOM     56  CD2 TYR D   4     -22.136   3.409  -5.727  1.00 46.67           C  
ATOM     57  CE1 TYR D   4     -21.998   6.039  -4.741  1.00 46.43           C  
ATOM     58  CE2 TYR D   4     -22.875   4.430  -6.351  1.00 46.93           C  
ATOM     59  CZ  TYR D   4     -22.810   5.747  -5.854  1.00 47.21           C  
ATOM     60  OH  TYR D   4     -23.525   6.738  -6.461  1.00 46.74           O  
ATOM     61  H   TYR D   4     -19.415   2.051  -6.196  1.00 46.28           H  
ATOM     62  HA  TYR D   4     -18.622   3.570  -3.752  1.00 45.46           H  
ATOM     63  HB3 TYR D   4     -20.704   2.634  -2.862  1.00 45.52           H  
ATOM     64  HB2 TYR D   4     -20.942   1.625  -4.251  1.00 45.52           H  
ATOM     65  HD1 TYR D   4     -20.649   5.232  -3.258  1.00 46.69           H  
ATOM     66  HD2 TYR D   4     -22.166   2.407  -6.124  1.00 46.67           H  
ATOM     67  HE1 TYR D   4     -21.931   7.048  -4.363  1.00 46.43           H  
ATOM     68  HE2 TYR D   4     -23.484   4.205  -7.215  1.00 46.93           H  
ATOM     69  HH  TYR D   4     -23.424   7.579  -6.042  1.00 46.74           H  
ATOM     70  N   SER D   5     -17.578   1.546  -2.569  1.00 43.46           N  
ATOM     71  CA  SER D   5     -16.755   0.477  -2.002  1.00 42.63           C  
ATOM     72  C   SER D   5     -16.747   0.473  -0.468  1.00 42.10           C  
ATOM     73  O   SER D   5     -16.963   1.504   0.169  1.00 41.95           O  
ATOM     74  CB  SER D   5     -15.370   0.427  -2.685  1.00 42.54           C  
ATOM     75  OG  SER D   5     -14.529   1.489  -2.279  1.00 42.83           O  
ATOM     76  H   SER D   5     -17.506   2.459  -2.136  1.00 43.46           H  
ATOM     77  HA  SER D   5     -17.253  -0.458  -2.258  1.00 42.63           H  
ATOM     78  HB3 SER D   5     -15.470   0.447  -3.771  1.00 42.54           H  
ATOM     79  HB2 SER D   5     -14.869  -0.510  -2.438  1.00 42.54           H  
ATOM     80  HG  SER D   5     -14.360   1.408  -1.352  1.00 42.83           H  
ATOM     81  N   ILE D   6     -16.521  -0.722   0.103  1.00 41.33           N  
ATOM     82  CA  ILE D   6     -16.614  -1.049   1.526  1.00 40.75           C  
ATOM     83  C   ILE D   6     -15.404  -1.895   1.957  1.00 39.76           C  
ATOM     84  O   ILE D   6     -14.988  -2.792   1.221  1.00 39.35           O  
ATOM     85  CB  ILE D   6     -17.989  -1.702   1.849  1.00 40.94           C  
ATOM     86  CG1 ILE D   6     -18.250  -3.029   1.096  1.00 41.51           C  
ATOM     87  CG2 ILE D   6     -19.145  -0.714   1.618  1.00 40.96           C  
ATOM     88  CD1 ILE D   6     -19.430  -3.850   1.639  1.00 43.54           C  
ATOM     89  H   ILE D   6     -16.336  -1.503  -0.515  1.00 41.33           H  
ATOM     90  HA  ILE D   6     -16.552  -0.120   2.094  1.00 40.75           H  
ATOM     91  HB  ILE D   6     -17.966  -1.931   2.914  1.00 40.94           H  
ATOM     92 HG13 ILE D   6     -17.373  -3.666   1.149  1.00 41.51           H  
ATOM     93 HG12 ILE D   6     -18.395  -2.827   0.036  1.00 41.51           H  
ATOM     94 HG21 ILE D   6     -20.088  -1.106   1.991  1.00 40.96           H  
ATOM     95 HG22 ILE D   6     -18.962   0.231   2.126  1.00 40.96           H  
ATOM     96 HG23 ILE D   6     -19.282  -0.505   0.557  1.00 40.96           H  
ATOM     97 HD11 ILE D   6     -19.536  -4.785   1.087  1.00 43.54           H  
ATOM     98 HD12 ILE D   6     -19.287  -4.105   2.689  1.00 43.54           H  
ATOM     99 HD13 ILE D   6     -20.375  -3.315   1.548  1.00 43.54           H  
ATOM    100  N   ILE D   7     -14.842  -1.606   3.145  1.00 39.01           N  
ATOM    101  CA  ILE D   7     -13.662  -2.264   3.719  1.00 38.02           C  
ATOM    102  C   ILE D   7     -13.878  -2.493   5.226  1.00 38.16           C  
ATOM    103  O   ILE D   7     -14.104  -1.536   5.964  1.00 38.03           O  
ATOM    104  CB  ILE D   7     -12.353  -1.482   3.380  1.00 38.38           C  
ATOM    105  CG1 ILE D   7     -12.096  -1.364   1.859  1.00 37.33           C  
ATOM    106  CG2 ILE D   7     -11.124  -2.087   4.093  1.00 36.76           C  
ATOM    107  CD1 ILE D   7     -10.926  -0.451   1.469  1.00 37.11           C  
ATOM    108  H   ILE D   7     -15.230  -0.838   3.677  1.00 39.01           H  
ATOM    109  HA  ILE D   7     -13.572  -3.255   3.269  1.00 38.02           H  
ATOM    110  HB  ILE D   7     -12.473  -0.465   3.758  1.00 38.38           H  
ATOM    111 HG13 ILE D   7     -12.968  -0.939   1.366  1.00 37.33           H  
ATOM    112 HG12 ILE D   7     -11.955  -2.358   1.434  1.00 37.33           H  
ATOM    113 HG21 ILE D   7     -10.196  -1.621   3.772  1.00 36.76           H  
ATOM    114 HG22 ILE D   7     -11.179  -1.955   5.173  1.00 36.76           H  
ATOM    115 HG23 ILE D   7     -11.026  -3.152   3.898  1.00 36.76           H  
ATOM    116 HD11 ILE D   7     -10.951  -0.237   0.401  1.00 37.11           H  
ATOM    117 HD12 ILE D   7     -10.977   0.504   1.992  1.00 37.11           H  
ATOM    118 HD13 ILE D   7      -9.963  -0.913   1.679  1.00 37.11           H  
ATOM    119  N   THR D   8     -13.743  -3.754   5.672  1.00 37.75           N  
ATOM    120  CA  THR D   8     -13.724  -4.214   7.068  1.00 37.82           C  
ATOM    121  C   THR D   8     -12.585  -5.236   7.250  1.00 37.39           C  
ATOM    122  O   THR D   8     -12.168  -5.837   6.261  1.00 37.97           O  
ATOM    123  CB  THR D   8     -15.096  -4.821   7.485  1.00 38.04           C  
ATOM    124  OG1 THR D   8     -15.398  -6.010   6.777  1.00 39.70           O  
ATOM    125  CG2 THR D   8     -16.289  -3.871   7.373  1.00 38.20           C  
ATOM    126  H   THR D   8     -13.553  -4.471   4.986  1.00 37.75           H  
ATOM    127  HA  THR D   8     -13.516  -3.354   7.705  1.00 37.82           H  
ATOM    128  HB  THR D   8     -15.028  -5.112   8.533  1.00 38.04           H  
ATOM    129  HG1 THR D   8     -14.708  -6.640   6.927  1.00 39.70           H  
ATOM    130 HG21 THR D   8     -17.193  -4.335   7.765  1.00 38.20           H  
ATOM    131 HG22 THR D   8     -16.109  -2.973   7.957  1.00 38.20           H  
ATOM    132 HG23 THR D   8     -16.480  -3.585   6.339  1.00 38.20           H  
ATOM    133  N   PRO D   9     -12.119  -5.522   8.489  1.00 36.50           N  
ATOM    134  CA  PRO D   9     -11.359  -6.744   8.821  1.00 36.15           C  
ATOM    135  C   PRO D   9     -12.091  -8.032   8.383  1.00 35.72           C  
ATOM    136  O   PRO D   9     -13.297  -8.146   8.608  1.00 35.95           O  
ATOM    137  CB  PRO D   9     -11.215  -6.718  10.351  1.00 35.90           C  
ATOM    138  CG  PRO D   9     -11.339  -5.255  10.724  1.00 36.17           C  
ATOM    139  CD  PRO D   9     -12.238  -4.642   9.651  1.00 36.47           C  
ATOM    140  HA  PRO D   9     -10.381  -6.670   8.354  1.00 36.15           H  
ATOM    141  HB3 PRO D   9     -10.273  -7.148  10.690  1.00 35.90           H  
ATOM    142  HB2 PRO D   9     -12.019  -7.271  10.840  1.00 35.90           H  
ATOM    143  HG3 PRO D   9     -10.354  -4.790  10.672  1.00 36.17           H  
ATOM    144  HG2 PRO D   9     -11.717  -5.110  11.734  1.00 36.17           H  
ATOM    145  HD2 PRO D   9     -13.273  -4.623   9.995  1.00 36.47           H  
ATOM    146  HD3 PRO D   9     -11.933  -3.621   9.426  1.00 36.47           H  
ATOM    147  N   ASN D  10     -11.376  -8.994   7.768  1.00 35.62           N  
ATOM    148  CA  ASN D  10     -11.942 -10.282   7.323  1.00 35.65           C  
ATOM    149  C   ASN D  10     -12.213 -11.289   8.456  1.00 36.04           C  
ATOM    150  O   ASN D  10     -12.838 -12.319   8.208  1.00 36.25           O  
ATOM    151  CB  ASN D  10     -11.102 -10.930   6.192  1.00 35.40           C  
ATOM    152  CG  ASN D  10      -9.611 -11.163   6.456  1.00 36.09           C  
ATOM    153  OD1 ASN D  10      -9.172 -11.315   7.593  1.00 38.80           O  
ATOM    154  ND2 ASN D  10      -8.822 -11.186   5.381  1.00 33.63           N  
ATOM    155  H   ASN D  10     -10.385  -8.843   7.629  1.00 35.62           H  
ATOM    156  HA  ASN D  10     -12.929 -10.089   6.909  1.00 35.65           H  
ATOM    157  HB3 ASN D  10     -11.176 -10.288   5.315  1.00 35.40           H  
ATOM    158  HB2 ASN D  10     -11.542 -11.881   5.890  1.00 35.40           H  
ATOM    159 HD22 ASN D  10      -7.825 -11.328   5.473  1.00 33.63           H  
ATOM    160 HD21 ASN D  10      -9.228 -11.073   4.461  1.00 33.63           H  
ATOM    161  N   ILE D  11     -11.806 -10.955   9.690  1.00 36.42           N  
ATOM    162  CA  ILE D  11     -12.229 -11.591  10.930  1.00 36.40           C  
ATOM    163  C   ILE D  11     -12.689 -10.457  11.853  1.00 36.71           C  
ATOM    164  O   ILE D  11     -11.868  -9.667  12.321  1.00 36.10           O  
ATOM    165  CB  ILE D  11     -11.115 -12.485  11.543  1.00 36.08           C  
ATOM    166  CG1 ILE D  11     -10.635 -13.569  10.551  1.00 36.26           C  
ATOM    167  CG2 ILE D  11     -11.585 -13.118  12.872  1.00 35.13           C  
ATOM    168  CD1 ILE D  11      -9.545 -14.505  11.088  1.00 35.11           C  
ATOM    169  H   ILE D  11     -11.289 -10.093   9.787  1.00 36.42           H  
ATOM    170  HA  ILE D  11     -13.087 -12.233  10.732  1.00 36.40           H  
ATOM    171  HB  ILE D  11     -10.262 -11.849  11.771  1.00 36.08           H  
ATOM    172 HG13 ILE D  11     -10.240 -13.096   9.653  1.00 36.26           H  
ATOM    173 HG12 ILE D  11     -11.490 -14.160  10.230  1.00 36.26           H  
ATOM    174 HG21 ILE D  11     -10.783 -13.663  13.367  1.00 35.13           H  
ATOM    175 HG22 ILE D  11     -11.920 -12.373  13.593  1.00 35.13           H  
ATOM    176 HG23 ILE D  11     -12.411 -13.810  12.705  1.00 35.13           H  
ATOM    177 HD11 ILE D  11      -9.241 -15.217  10.323  1.00 35.11           H  
ATOM    178 HD12 ILE D  11      -8.660 -13.953  11.398  1.00 35.11           H  
ATOM    179 HD13 ILE D  11      -9.893 -15.088  11.937  1.00 35.11           H  
ATOM    180  N   LEU D  12     -14.000 -10.404  12.123  1.00 37.40           N  
ATOM    181  CA  LEU D  12     -14.629  -9.520  13.101  1.00 38.76           C  
ATOM    182  C   LEU D  12     -14.687 -10.237  14.462  1.00 39.55           C  
ATOM    183  O   LEU D  12     -14.475 -11.448  14.555  1.00 39.83           O  
ATOM    184  CB  LEU D  12     -16.070  -9.213  12.635  1.00 38.80           C  
ATOM    185  CG  LEU D  12     -16.158  -8.451  11.293  1.00 39.09           C  
ATOM    186  CD1 LEU D  12     -17.603  -8.421  10.776  1.00 39.00           C  
ATOM    187  CD2 LEU D  12     -15.585  -7.027  11.377  1.00 37.77           C  
ATOM    188  H   LEU D  12     -14.598 -11.093  11.684  1.00 37.40           H  
ATOM    189  HA  LEU D  12     -14.059  -8.597  13.216  1.00 38.76           H  
ATOM    190  HB3 LEU D  12     -16.596  -8.636  13.398  1.00 38.80           H  
ATOM    191  HB2 LEU D  12     -16.616 -10.153  12.545  1.00 38.80           H  
ATOM    192  HG  LEU D  12     -15.568  -8.991  10.555  1.00 39.09           H  
ATOM    193 HD11 LEU D  12     -17.664  -7.920   9.810  1.00 39.00           H  
ATOM    194 HD12 LEU D  12     -17.992  -9.431  10.645  1.00 39.00           H  
ATOM    195 HD13 LEU D  12     -18.263  -7.895  11.466  1.00 39.00           H  
ATOM    196 HD21 LEU D  12     -15.683  -6.511  10.422  1.00 37.77           H  
ATOM    197 HD22 LEU D  12     -16.109  -6.436  12.128  1.00 37.77           H  
ATOM    198 HD23 LEU D  12     -14.525  -7.028  11.629  1.00 37.77           H  
ATOM    199  N   ARG D  13     -14.948  -9.469  15.528  1.00 40.73           N  
ATOM    200  CA  ARG D  13     -14.968  -9.919  16.917  1.00 41.90           C  
ATOM    201  C   ARG D  13     -16.189  -9.365  17.651  1.00 42.51           C  
ATOM    202  O   ARG D  13     -16.735  -8.319  17.295  1.00 42.71           O  
ATOM    203  CB  ARG D  13     -13.642  -9.574  17.625  1.00 42.07           C  
ATOM    204  CG  ARG D  13     -12.434 -10.388  17.137  1.00 42.83           C  
ATOM    205  CD  ARG D  13     -11.133  -9.945  17.814  1.00 44.99           C  
ATOM    206  NE  ARG D  13      -9.960 -10.572  17.183  1.00 46.28           N  
ATOM    207  CZ  ARG D  13      -8.761  -9.992  16.990  1.00 46.11           C  
ATOM    208  NH1 ARG D  13      -8.533  -8.724  17.356  1.00 47.39           N  
ATOM    209  NH2 ARG D  13      -7.771 -10.696  16.424  1.00 44.25           N1+
ATOM    210  H   ARG D  13     -15.113  -8.483  15.377  1.00 40.73           H  
ATOM    211  HA  ARG D  13     -15.083 -11.006  16.938  1.00 41.90           H  
ATOM    212  HB3 ARG D  13     -13.746  -9.728  18.700  1.00 42.07           H  
ATOM    213  HB2 ARG D  13     -13.435  -8.513  17.497  1.00 42.07           H  
ATOM    214  HG3 ARG D  13     -12.324 -10.295  16.057  1.00 42.83           H  
ATOM    215  HG2 ARG D  13     -12.608 -11.444  17.341  1.00 42.83           H  
ATOM    216  HD3 ARG D  13     -11.147 -10.191  18.876  1.00 44.99           H  
ATOM    217  HD2 ARG D  13     -11.055  -8.861  17.739  1.00 44.99           H  
ATOM    218  HE  ARG D  13     -10.071 -11.541  16.921  1.00 46.28           H  
ATOM    219 HH12 ARG D  13      -7.628  -8.291  17.204  1.00 47.39           H  
ATOM    220 HH11 ARG D  13      -9.271  -8.184  17.784  1.00 47.39           H  
ATOM    221 HH22 ARG D  13      -6.860 -10.280  16.291  1.00 44.25           H  
ATOM    222 HH21 ARG D  13      -7.918 -11.653  16.138  1.00 44.25           H  
ATOM    223  N   LEU D  14     -16.593 -10.094  18.698  1.00 43.25           N  
ATOM    224  CA  LEU D  14     -17.726  -9.798  19.559  1.00 43.99           C  
ATOM    225  C   LEU D  14     -17.243  -8.924  20.727  1.00 44.46           C  
ATOM    226  O   LEU D  14     -16.263  -9.254  21.396  1.00 44.69           O  
ATOM    227  CB  LEU D  14     -18.265 -11.121  20.148  1.00 44.38           C  
ATOM    228  CG  LEU D  14     -18.621 -12.231  19.131  1.00 44.81           C  
ATOM    229  CD1 LEU D  14     -18.944 -13.551  19.847  1.00 46.17           C  
ATOM    230  CD2 LEU D  14     -19.784 -11.817  18.224  1.00 45.28           C  
ATOM    231  H   LEU D  14     -16.045 -10.909  18.947  1.00 43.25           H  
ATOM    232  HA  LEU D  14     -18.508  -9.294  18.993  1.00 43.99           H  
ATOM    233  HB3 LEU D  14     -19.162 -10.879  20.716  1.00 44.38           H  
ATOM    234  HB2 LEU D  14     -17.546 -11.531  20.860  1.00 44.38           H  
ATOM    235  HG  LEU D  14     -17.755 -12.428  18.499  1.00 44.81           H  
ATOM    236 HD11 LEU D  14     -19.144 -14.347  19.129  1.00 46.17           H  
ATOM    237 HD12 LEU D  14     -18.111 -13.875  20.470  1.00 46.17           H  
ATOM    238 HD13 LEU D  14     -19.820 -13.453  20.487  1.00 46.17           H  
ATOM    239 HD21 LEU D  14     -20.086 -12.634  17.571  1.00 45.28           H  
ATOM    240 HD22 LEU D  14     -20.655 -11.522  18.810  1.00 45.28           H  
ATOM    241 HD23 LEU D  14     -19.498 -10.979  17.591  1.00 45.28           H  
ATOM    242  N   GLU D  15     -17.946  -7.805  20.956  1.00 45.19           N  
ATOM    243  CA  GLU D  15     -17.822  -6.891  22.095  1.00 46.02           C  
ATOM    244  C   GLU D  15     -16.586  -5.983  22.000  1.00 46.19           C  
ATOM    245  O   GLU D  15     -16.004  -5.588  23.010  1.00 46.50           O  
ATOM    246  CB  GLU D  15     -18.081  -7.586  23.451  1.00 46.41           C  
ATOM    247  CG  GLU D  15     -19.459  -8.281  23.449  1.00 47.25           C  
ATOM    248  CD  GLU D  15     -19.909  -8.845  24.793  1.00 50.48           C  
ATOM    249  OE1 GLU D  15     -19.035  -9.151  25.632  1.00 50.98           O  
ATOM    250  OE2 GLU D  15     -21.141  -9.010  24.927  1.00 51.02           O1-
ATOM    251  H   GLU D  15     -18.745  -7.643  20.355  1.00 45.19           H  
ATOM    252  HA  GLU D  15     -18.652  -6.198  21.967  1.00 46.02           H  
ATOM    253  HB3 GLU D  15     -18.053  -6.846  24.253  1.00 46.41           H  
ATOM    254  HB2 GLU D  15     -17.293  -8.306  23.675  1.00 46.41           H  
ATOM    255  HG3 GLU D  15     -19.463  -9.100  22.731  1.00 47.25           H  
ATOM    256  HG2 GLU D  15     -20.216  -7.570  23.118  1.00 47.25           H  
ATOM    257  N   SER D  16     -16.216  -5.648  20.755  1.00 46.80           N  
ATOM    258  CA  SER D  16     -15.143  -4.747  20.364  1.00 47.22           C  
ATOM    259  C   SER D  16     -15.623  -3.859  19.211  1.00 47.28           C  
ATOM    260  O   SER D  16     -16.444  -4.282  18.394  1.00 47.44           O  
ATOM    261  CB  SER D  16     -13.845  -5.540  20.104  1.00 47.22           C  
ATOM    262  OG  SER D  16     -13.899  -6.268  18.893  1.00 47.95           O  
ATOM    263  H   SER D  16     -16.767  -6.024  19.996  1.00 46.80           H  
ATOM    264  HA  SER D  16     -14.955  -4.080  21.205  1.00 47.22           H  
ATOM    265  HB3 SER D  16     -13.638  -6.225  20.927  1.00 47.22           H  
ATOM    266  HB2 SER D  16     -12.999  -4.855  20.046  1.00 47.22           H  
ATOM    267  HG  SER D  16     -14.622  -6.875  18.941  1.00 47.95           H  
ATOM    268  N   GLU D  17     -15.115  -2.618  19.170  1.00 47.41           N  
ATOM    269  CA  GLU D  17     -15.522  -1.580  18.231  1.00 47.58           C  
ATOM    270  C   GLU D  17     -14.811  -1.801  16.882  1.00 47.20           C  
ATOM    271  O   GLU D  17     -13.648  -1.434  16.704  1.00 47.16           O  
ATOM    272  CB  GLU D  17     -15.141  -0.216  18.857  1.00 47.99           C  
ATOM    273  CG  GLU D  17     -15.834   0.993  18.204  1.00 49.64           C  
ATOM    274  CD  GLU D  17     -17.310   1.088  18.600  1.00 52.70           C  
ATOM    275  OE1 GLU D  17     -17.565   1.572  19.725  1.00 53.55           O  
ATOM    276  OE2 GLU D  17     -18.153   0.658  17.784  1.00 53.12           O1-
ATOM    277  H   GLU D  17     -14.443  -2.354  19.876  1.00 47.41           H  
ATOM    278  HA  GLU D  17     -16.603  -1.631  18.089  1.00 47.58           H  
ATOM    279  HB3 GLU D  17     -14.060  -0.069  18.836  1.00 47.99           H  
ATOM    280  HB2 GLU D  17     -15.399  -0.222  19.917  1.00 47.99           H  
ATOM    281  HG3 GLU D  17     -15.733   0.946  17.121  1.00 49.64           H  
ATOM    282  HG2 GLU D  17     -15.339   1.913  18.520  1.00 49.64           H  
ATOM    283  N   GLU D  18     -15.527  -2.437  15.944  1.00 46.65           N  
ATOM    284  CA  GLU D  18     -15.080  -2.758  14.592  1.00 46.07           C  
ATOM    285  C   GLU D  18     -15.510  -1.625  13.654  1.00 45.92           C  
ATOM    286  O   GLU D  18     -16.650  -1.170  13.722  1.00 45.78           O  
ATOM    287  CB  GLU D  18     -15.798  -4.048  14.130  1.00 46.01           C  
ATOM    288  CG  GLU D  18     -15.386  -5.321  14.899  1.00 46.75           C  
ATOM    289  CD  GLU D  18     -13.938  -5.756  14.665  1.00 47.79           C  
ATOM    290  OE1 GLU D  18     -13.179  -5.257  13.835  1.00 47.31           O  
ATOM    291  OE2 GLU D  18     -13.588  -6.787  15.479  1.00 46.67           O  
ATOM    292  H   GLU D  18     -16.484  -2.677  16.171  1.00 46.65           H  
ATOM    293  HA  GLU D  18     -13.998  -2.877  14.564  1.00 46.07           H  
ATOM    294  HB3 GLU D  18     -15.617  -4.208  13.064  1.00 46.01           H  
ATOM    295  HB2 GLU D  18     -16.878  -3.923  14.225  1.00 46.01           H  
ATOM    296  HG3 GLU D  18     -16.032  -6.147  14.599  1.00 46.75           H  
ATOM    297  HG2 GLU D  18     -15.548  -5.187  15.969  1.00 46.75           H  
ATOM    298  HE2 GLU D  18     -12.706  -7.099  15.320  1.00 46.67           H  
ATOM    299  N   THR D  19     -14.596  -1.176  12.780  1.00 45.81           N  
ATOM    300  CA  THR D  19     -14.830  -0.075  11.846  1.00 45.58           C  
ATOM    301  C   THR D  19     -15.094  -0.638  10.440  1.00 45.77           C  
ATOM    302  O   THR D  19     -14.495  -1.633  10.025  1.00 45.75           O  
ATOM    303  CB  THR D  19     -13.583   0.843  11.802  1.00 45.37           C  
ATOM    304  OG1 THR D  19     -13.309   1.330  13.102  1.00 44.80           O  
ATOM    305  CG2 THR D  19     -13.787   2.085  10.912  1.00 45.50           C  
ATOM    306  H   THR D  19     -13.691  -1.625  12.745  1.00 45.81           H  
ATOM    307  HA  THR D  19     -15.685   0.517  12.169  1.00 45.58           H  
ATOM    308  HB  THR D  19     -12.710   0.289  11.459  1.00 45.37           H  
ATOM    309  HG1 THR D  19     -13.149   0.593  13.671  1.00 44.80           H  
ATOM    310 HG21 THR D  19     -12.977   2.797  11.025  1.00 45.50           H  
ATOM    311 HG22 THR D  19     -13.833   1.829   9.855  1.00 45.50           H  
ATOM    312 HG23 THR D  19     -14.707   2.610  11.170  1.00 45.50           H  
ATOM    313  N   MET D  20     -15.964   0.068   9.705  1.00 46.03           N  
ATOM    314  CA  MET D  20     -16.236  -0.084   8.285  1.00 46.44           C  
ATOM    315  C   MET D  20     -15.962   1.266   7.615  1.00 45.94           C  
ATOM    316  O   MET D  20     -16.621   2.261   7.922  1.00 46.21           O  
ATOM    317  CB  MET D  20     -17.696  -0.534   8.120  1.00 47.08           C  
ATOM    318  CG  MET D  20     -18.149  -0.788   6.678  1.00 49.30           C  
ATOM    319  SD  MET D  20     -19.857  -1.382   6.635  1.00 55.18           S  
ATOM    320  CE  MET D  20     -20.023  -1.793   4.888  1.00 53.56           C  
ATOM    321  H   MET D  20     -16.413   0.856  10.156  1.00 46.03           H  
ATOM    322  HA  MET D  20     -15.575  -0.833   7.857  1.00 46.44           H  
ATOM    323  HB3 MET D  20     -18.356   0.201   8.571  1.00 47.08           H  
ATOM    324  HB2 MET D  20     -17.848  -1.451   8.686  1.00 47.08           H  
ATOM    325  HG3 MET D  20     -17.503  -1.522   6.199  1.00 49.30           H  
ATOM    326  HG2 MET D  20     -18.085   0.124   6.085  1.00 49.30           H  
ATOM    327  HE1 MET D  20     -21.035  -2.135   4.673  1.00 53.56           H  
ATOM    328  HE2 MET D  20     -19.811  -0.912   4.287  1.00 53.56           H  
ATOM    329  HE3 MET D  20     -19.326  -2.588   4.626  1.00 53.56           H  
ATOM    330  N   VAL D  21     -14.988   1.283   6.695  1.00 45.49           N  
ATOM    331  CA  VAL D  21     -14.599   2.442   5.896  1.00 44.79           C  
ATOM    332  C   VAL D  21     -15.439   2.409   4.609  1.00 44.42           C  
ATOM    333  O   VAL D  21     -15.378   1.450   3.839  1.00 44.17           O  
ATOM    334  CB  VAL D  21     -13.079   2.342   5.598  1.00 44.89           C  
ATOM    335  CG1 VAL D  21     -12.577   3.362   4.558  1.00 44.25           C  
ATOM    336  CG2 VAL D  21     -12.272   2.505   6.900  1.00 45.70           C  
ATOM    337  H   VAL D  21     -14.512   0.413   6.495  1.00 45.49           H  
ATOM    338  HA  VAL D  21     -14.795   3.368   6.442  1.00 44.79           H  
ATOM    339  HB  VAL D  21     -12.866   1.349   5.201  1.00 44.89           H  
ATOM    340 HG11 VAL D  21     -11.496   3.290   4.441  1.00 44.25           H  
ATOM    341 HG12 VAL D  21     -13.009   3.194   3.571  1.00 44.25           H  
ATOM    342 HG13 VAL D  21     -12.814   4.384   4.858  1.00 44.25           H  
ATOM    343 HG21 VAL D  21     -11.206   2.385   6.721  1.00 45.70           H  
ATOM    344 HG22 VAL D  21     -12.423   3.493   7.336  1.00 45.70           H  
ATOM    345 HG23 VAL D  21     -12.559   1.770   7.650  1.00 45.70           H  
ATOM    346  N   LEU D  22     -16.238   3.468   4.420  1.00 43.93           N  
ATOM    347  CA  LEU D  22     -17.173   3.667   3.317  1.00 43.56           C  
ATOM    348  C   LEU D  22     -16.557   4.673   2.336  1.00 43.10           C  
ATOM    349  O   LEU D  22     -15.996   5.680   2.762  1.00 42.72           O  
ATOM    350  CB  LEU D  22     -18.469   4.286   3.892  1.00 43.54           C  
ATOM    351  CG  LEU D  22     -19.162   3.445   4.989  1.00 43.82           C  
ATOM    352  CD1 LEU D  22     -20.306   4.238   5.636  1.00 43.94           C  
ATOM    353  CD2 LEU D  22     -19.652   2.090   4.455  1.00 45.10           C  
ATOM    354  H   LEU D  22     -16.184   4.216   5.098  1.00 43.93           H  
ATOM    355  HA  LEU D  22     -17.389   2.730   2.801  1.00 43.56           H  
ATOM    356  HB3 LEU D  22     -19.178   4.467   3.082  1.00 43.54           H  
ATOM    357  HB2 LEU D  22     -18.241   5.267   4.313  1.00 43.54           H  
ATOM    358  HG  LEU D  22     -18.446   3.242   5.787  1.00 43.82           H  
ATOM    359 HD11 LEU D  22     -20.781   3.667   6.432  1.00 43.94           H  
ATOM    360 HD12 LEU D  22     -19.937   5.165   6.075  1.00 43.94           H  
ATOM    361 HD13 LEU D  22     -21.073   4.499   4.909  1.00 43.94           H  
ATOM    362 HD21 LEU D  22     -20.154   1.519   5.234  1.00 45.10           H  
ATOM    363 HD22 LEU D  22     -20.349   2.208   3.625  1.00 45.10           H  
ATOM    364 HD23 LEU D  22     -18.820   1.479   4.110  1.00 45.10           H  
ATOM    365  N   GLU D  23     -16.656   4.397   1.028  1.00 43.04           N  
ATOM    366  CA  GLU D  23     -16.044   5.182  -0.045  1.00 43.44           C  
ATOM    367  C   GLU D  23     -16.987   5.294  -1.247  1.00 43.54           C  
ATOM    368  O   GLU D  23     -17.761   4.377  -1.518  1.00 42.88           O  
ATOM    369  CB  GLU D  23     -14.670   4.591  -0.417  1.00 43.33           C  
ATOM    370  CG  GLU D  23     -13.579   4.866   0.631  1.00 44.05           C  
ATOM    371  CD  GLU D  23     -12.283   4.151   0.286  1.00 45.82           C  
ATOM    372  OE1 GLU D  23     -11.474   4.766  -0.439  1.00 46.85           O  
ATOM    373  OE2 GLU D  23     -12.122   2.991   0.725  1.00 46.10           O1-
ATOM    374  H   GLU D  23     -17.119   3.541   0.751  1.00 43.04           H  
ATOM    375  HA  GLU D  23     -15.884   6.202   0.306  1.00 43.44           H  
ATOM    376  HB3 GLU D  23     -14.339   5.003  -1.372  1.00 43.33           H  
ATOM    377  HB2 GLU D  23     -14.774   3.517  -0.573  1.00 43.33           H  
ATOM    378  HG3 GLU D  23     -13.882   4.527   1.620  1.00 44.05           H  
ATOM    379  HG2 GLU D  23     -13.395   5.938   0.703  1.00 44.05           H  
ATOM    380  N   ALA D  24     -16.891   6.419  -1.973  1.00 44.16           N  
ATOM    381  CA  ALA D  24     -17.673   6.746  -3.161  1.00 44.98           C  
ATOM    382  C   ALA D  24     -16.791   7.473  -4.182  1.00 45.69           C  
ATOM    383  O   ALA D  24     -16.879   8.691  -4.337  1.00 46.13           O  
ATOM    384  CB  ALA D  24     -18.965   7.482  -2.766  1.00 44.80           C  
ATOM    385  H   ALA D  24     -16.239   7.123  -1.659  1.00 44.16           H  
ATOM    386  HA  ALA D  24     -17.979   5.818  -3.648  1.00 44.98           H  
ATOM    387  HB1 ALA D  24     -19.560   7.732  -3.643  1.00 44.80           H  
ATOM    388  HB2 ALA D  24     -19.584   6.860  -2.122  1.00 44.80           H  
ATOM    389  HB3 ALA D  24     -18.762   8.406  -2.226  1.00 44.80           H  
ATOM    390  N   HIS D  25     -15.932   6.708  -4.875  1.00 46.25           N  
ATOM    391  CA  HIS D  25     -14.997   7.176  -5.900  1.00 46.60           C  
ATOM    392  C   HIS D  25     -15.774   7.582  -7.158  1.00 46.92           C  
ATOM    393  O   HIS D  25     -16.548   6.781  -7.678  1.00 46.36           O  
ATOM    394  CB  HIS D  25     -14.044   6.024  -6.294  1.00 46.58           C  
ATOM    395  CG  HIS D  25     -13.348   5.322  -5.160  1.00 47.04           C  
ATOM    396  ND1 HIS D  25     -12.215   5.850  -4.535  1.00 47.40           N  
ATOM    397  CD2 HIS D  25     -13.658   4.109  -4.579  1.00 47.49           C  
ATOM    398  CE1 HIS D  25     -11.874   4.941  -3.633  1.00 47.36           C  
ATOM    399  NE2 HIS D  25     -12.698   3.895  -3.608  1.00 47.10           N  
ATOM    400  H   HIS D  25     -15.968   5.710  -4.720  1.00 46.25           H  
ATOM    401  HA  HIS D  25     -14.423   8.018  -5.509  1.00 46.60           H  
ATOM    402  HB3 HIS D  25     -13.286   6.387  -6.989  1.00 46.58           H  
ATOM    403  HB2 HIS D  25     -14.593   5.255  -6.835  1.00 46.58           H  
ATOM    404  HD2 HIS D  25     -14.448   3.399  -4.780  1.00 47.49           H  
ATOM    405  HE1 HIS D  25     -11.016   5.038  -2.985  1.00 47.36           H  
ATOM    406  HE2 HIS D  25     -12.621   3.089  -2.999  1.00 47.10           H  
ATOM    407  N   ASP D  26     -15.569   8.822  -7.633  1.00 47.60           N  
ATOM    408  CA  ASP D  26     -16.138   9.385  -8.869  1.00 48.28           C  
ATOM    409  C   ASP D  26     -17.611   9.828  -8.734  1.00 48.40           C  
ATOM    410  O   ASP D  26     -18.275  10.071  -9.743  1.00 48.33           O  
ATOM    411  CB  ASP D  26     -15.839   8.542 -10.143  1.00 48.64           C  
ATOM    412  CG  ASP D  26     -14.372   8.120 -10.292  1.00 49.03           C  
ATOM    413  OD1 ASP D  26     -13.529   9.028 -10.456  1.00 50.32           O  
ATOM    414  OD2 ASP D  26     -14.116   6.897 -10.234  1.00 49.59           O1-
ATOM    415  H   ASP D  26     -14.924   9.413  -7.128  1.00 47.60           H  
ATOM    416  HA  ASP D  26     -15.595  10.322  -8.999  1.00 48.28           H  
ATOM    417  HB3 ASP D  26     -16.117   9.101 -11.037  1.00 48.64           H  
ATOM    418  HB2 ASP D  26     -16.459   7.647 -10.150  1.00 48.64           H  
ATOM    419  N   ALA D  27     -18.120   9.938  -7.493  1.00 48.65           N  
ATOM    420  CA  ALA D  27     -19.477  10.367  -7.157  1.00 49.06           C  
ATOM    421  C   ALA D  27     -19.571  11.899  -7.095  1.00 49.50           C  
ATOM    422  O   ALA D  27     -18.628  12.573  -6.678  1.00 49.35           O  
ATOM    423  CB  ALA D  27     -19.820   9.809  -5.766  1.00 48.66           C  
ATOM    424  H   ALA D  27     -17.508   9.724  -6.718  1.00 48.65           H  
ATOM    425  HA  ALA D  27     -20.187   9.986  -7.893  1.00 49.06           H  
ATOM    426  HB1 ALA D  27     -20.823  10.101  -5.453  1.00 48.66           H  
ATOM    427  HB2 ALA D  27     -19.788   8.719  -5.774  1.00 48.66           H  
ATOM    428  HB3 ALA D  27     -19.121  10.155  -5.005  1.00 48.66           H  
ATOM    429  N   GLN D  28     -20.727  12.431  -7.520  1.00 50.12           N  
ATOM    430  CA  GLN D  28     -21.047  13.857  -7.579  1.00 50.64           C  
ATOM    431  C   GLN D  28     -22.027  14.210  -6.453  1.00 50.91           C  
ATOM    432  O   GLN D  28     -22.958  13.452  -6.177  1.00 51.07           O  
ATOM    433  CB  GLN D  28     -21.730  14.146  -8.937  1.00 50.62           C  
ATOM    434  CG  GLN D  28     -20.840  13.870 -10.168  1.00 51.23           C  
ATOM    435  CD  GLN D  28     -19.561  14.712 -10.193  1.00 52.14           C  
ATOM    436  OE1 GLN D  28     -19.604  15.922  -9.983  1.00 52.70           O  
ATOM    437  NE2 GLN D  28     -18.416  14.072 -10.440  1.00 51.00           N  
ATOM    438  H   GLN D  28     -21.454  11.799  -7.820  1.00 50.12           H  
ATOM    439  HA  GLN D  28     -20.147  14.466  -7.470  1.00 50.64           H  
ATOM    440  HB3 GLN D  28     -22.063  15.185  -8.966  1.00 50.62           H  
ATOM    441  HB2 GLN D  28     -22.639  13.549  -9.029  1.00 50.62           H  
ATOM    442  HG3 GLN D  28     -21.402  14.089 -11.076  1.00 51.23           H  
ATOM    443  HG2 GLN D  28     -20.586  12.810 -10.218  1.00 51.23           H  
ATOM    444 HE22 GLN D  28     -17.549  14.590 -10.457  1.00 51.00           H  
ATOM    445 HE21 GLN D  28     -18.414  13.073 -10.592  1.00 51.00           H  
ATOM    446  N   GLY D  29     -21.810  15.374  -5.814  1.00 51.12           N  
ATOM    447  CA  GLY D  29     -22.589  15.883  -4.684  1.00 51.24           C  
ATOM    448  C   GLY D  29     -22.485  14.998  -3.435  1.00 51.38           C  
ATOM    449  O   GLY D  29     -21.537  14.227  -3.295  1.00 51.48           O  
ATOM    450  H   GLY D  29     -21.036  15.943  -6.125  1.00 51.12           H  
ATOM    451  HA3 GLY D  29     -23.633  15.982  -4.983  1.00 51.24           H  
ATOM    452  HA2 GLY D  29     -22.231  16.882  -4.436  1.00 51.24           H  
ATOM    453  N   ASP D  30     -23.475  15.091  -2.537  1.00 51.43           N  
ATOM    454  CA  ASP D  30     -23.614  14.195  -1.386  1.00 51.33           C  
ATOM    455  C   ASP D  30     -24.268  12.875  -1.825  1.00 51.14           C  
ATOM    456  O   ASP D  30     -25.127  12.861  -2.709  1.00 50.81           O  
ATOM    457  CB  ASP D  30     -24.532  14.836  -0.317  1.00 51.41           C  
ATOM    458  CG  ASP D  30     -23.967  16.079   0.380  1.00 51.80           C  
ATOM    459  OD1 ASP D  30     -22.790  16.425   0.136  1.00 52.52           O  
ATOM    460  OD2 ASP D  30     -24.729  16.650   1.190  1.00 52.65           O1-
ATOM    461  H   ASP D  30     -24.221  15.750  -2.702  1.00 51.43           H  
ATOM    462  HA  ASP D  30     -22.635  13.987  -0.951  1.00 51.33           H  
ATOM    463  HB3 ASP D  30     -24.756  14.109   0.462  1.00 51.41           H  
ATOM    464  HB2 ASP D  30     -25.491  15.106  -0.761  1.00 51.41           H  
ATOM    465  N   VAL D  31     -23.881  11.778  -1.158  1.00 51.03           N  
ATOM    466  CA  VAL D  31     -24.479  10.451  -1.282  1.00 50.82           C  
ATOM    467  C   VAL D  31     -24.630   9.853   0.131  1.00 50.48           C  
ATOM    468  O   VAL D  31     -23.611   9.630   0.788  1.00 50.46           O  
ATOM    469  CB  VAL D  31     -23.754   9.574  -2.344  1.00 50.64           C  
ATOM    470  CG1 VAL D  31     -22.230   9.464  -2.161  1.00 51.07           C  
ATOM    471  CG2 VAL D  31     -24.378   8.169  -2.456  1.00 50.75           C  
ATOM    472  H   VAL D  31     -23.151  11.881  -0.466  1.00 51.03           H  
ATOM    473  HA  VAL D  31     -25.471  10.599  -1.700  1.00 50.82           H  
ATOM    474  HB  VAL D  31     -23.913  10.067  -3.305  1.00 50.64           H  
ATOM    475 HG11 VAL D  31     -21.769   8.992  -3.028  1.00 51.07           H  
ATOM    476 HG12 VAL D  31     -21.758  10.438  -2.041  1.00 51.07           H  
ATOM    477 HG13 VAL D  31     -21.985   8.853  -1.293  1.00 51.07           H  
ATOM    478 HG21 VAL D  31     -23.978   7.628  -3.312  1.00 50.75           H  
ATOM    479 HG22 VAL D  31     -24.181   7.565  -1.569  1.00 50.75           H  
ATOM    480 HG23 VAL D  31     -25.460   8.224  -2.585  1.00 50.75           H  
ATOM    481  N   PRO D  32     -25.868   9.601   0.624  1.00 50.16           N  
ATOM    482  CA  PRO D  32     -26.107   9.052   1.965  1.00 49.94           C  
ATOM    483  C   PRO D  32     -25.863   7.536   1.985  1.00 49.60           C  
ATOM    484  O   PRO D  32     -26.187   6.840   1.022  1.00 49.55           O  
ATOM    485  CB  PRO D  32     -27.577   9.374   2.261  1.00 49.88           C  
ATOM    486  CG  PRO D  32     -28.244   9.383   0.895  1.00 50.12           C  
ATOM    487  CD  PRO D  32     -27.145   9.875  -0.048  1.00 50.35           C  
ATOM    488  HA  PRO D  32     -25.472   9.538   2.703  1.00 49.94           H  
ATOM    489  HB3 PRO D  32     -27.647  10.368   2.704  1.00 49.88           H  
ATOM    490  HB2 PRO D  32     -28.048   8.677   2.955  1.00 49.88           H  
ATOM    491  HG3 PRO D  32     -29.139  10.006   0.864  1.00 50.12           H  
ATOM    492  HG2 PRO D  32     -28.536   8.368   0.624  1.00 50.12           H  
ATOM    493  HD2 PRO D  32     -27.216   9.366  -1.011  1.00 50.35           H  
ATOM    494  HD3 PRO D  32     -27.243  10.949  -0.211  1.00 50.35           H  
ATOM    495  N   VAL D  33     -25.291   7.039   3.092  1.00 49.25           N  
ATOM    496  CA  VAL D  33     -24.933   5.640   3.293  1.00 48.98           C  
ATOM    497  C   VAL D  33     -25.445   5.190   4.663  1.00 48.98           C  
ATOM    498  O   VAL D  33     -24.869   5.548   5.690  1.00 48.92           O  
ATOM    499  CB  VAL D  33     -23.414   5.390   3.087  1.00 48.86           C  
ATOM    500  CG1 VAL D  33     -23.108   3.882   2.987  1.00 48.88           C  
ATOM    501  CG2 VAL D  33     -22.829   6.119   1.868  1.00 48.47           C  
ATOM    502  H   VAL D  33     -25.063   7.678   3.845  1.00 49.25           H  
ATOM    503  HA  VAL D  33     -25.448   5.042   2.545  1.00 48.98           H  
ATOM    504  HB  VAL D  33     -22.879   5.781   3.954  1.00 48.86           H  
ATOM    505 HG11 VAL D  33     -22.044   3.705   2.837  1.00 48.88           H  
ATOM    506 HG12 VAL D  33     -23.402   3.347   3.890  1.00 48.88           H  
ATOM    507 HG13 VAL D  33     -23.634   3.428   2.146  1.00 48.88           H  
ATOM    508 HG21 VAL D  33     -21.780   5.863   1.740  1.00 48.47           H  
ATOM    509 HG22 VAL D  33     -23.354   5.855   0.952  1.00 48.47           H  
ATOM    510 HG23 VAL D  33     -22.883   7.202   1.979  1.00 48.47           H  
ATOM    511  N   THR D  34     -26.512   4.378   4.660  1.00 48.97           N  
ATOM    512  CA  THR D  34     -27.007   3.650   5.826  1.00 49.11           C  
ATOM    513  C   THR D  34     -26.336   2.268   5.795  1.00 49.27           C  
ATOM    514  O   THR D  34     -26.280   1.626   4.745  1.00 49.50           O  
ATOM    515  CB  THR D  34     -28.544   3.490   5.707  1.00 49.15           C  
ATOM    516  OG1 THR D  34     -29.127   4.772   5.838  1.00 49.05           O  
ATOM    517  CG2 THR D  34     -29.181   2.613   6.803  1.00 49.01           C  
ATOM    518  H   THR D  34     -26.913   4.130   3.766  1.00 48.97           H  
ATOM    519  HA  THR D  34     -26.756   4.164   6.756  1.00 49.11           H  
ATOM    520  HB  THR D  34     -28.812   3.089   4.729  1.00 49.15           H  
ATOM    521  HG1 THR D  34     -28.786   5.326   5.152  1.00 49.05           H  
ATOM    522 HG21 THR D  34     -30.269   2.625   6.728  1.00 49.01           H  
ATOM    523 HG22 THR D  34     -28.869   1.572   6.723  1.00 49.01           H  
ATOM    524 HG23 THR D  34     -28.913   2.965   7.800  1.00 49.01           H  
ATOM    525  N   VAL D  35     -25.839   1.826   6.957  1.00 49.31           N  
ATOM    526  CA  VAL D  35     -25.183   0.541   7.171  1.00 49.10           C  
ATOM    527  C   VAL D  35     -25.988  -0.246   8.211  1.00 48.99           C  
ATOM    528  O   VAL D  35     -26.414   0.306   9.223  1.00 49.26           O  
ATOM    529  CB  VAL D  35     -23.705   0.764   7.588  1.00 49.17           C  
ATOM    530  CG1 VAL D  35     -22.983  -0.539   7.986  1.00 49.42           C  
ATOM    531  CG2 VAL D  35     -22.912   1.476   6.476  1.00 49.13           C  
ATOM    532  H   VAL D  35     -25.926   2.417   7.775  1.00 49.31           H  
ATOM    533  HA  VAL D  35     -25.186  -0.031   6.246  1.00 49.10           H  
ATOM    534  HB  VAL D  35     -23.690   1.411   8.466  1.00 49.17           H  
ATOM    535 HG11 VAL D  35     -21.955  -0.335   8.281  1.00 49.42           H  
ATOM    536 HG12 VAL D  35     -23.450  -1.031   8.839  1.00 49.42           H  
ATOM    537 HG13 VAL D  35     -22.962  -1.249   7.159  1.00 49.42           H  
ATOM    538 HG21 VAL D  35     -21.863   1.576   6.745  1.00 49.13           H  
ATOM    539 HG22 VAL D  35     -22.953   0.918   5.542  1.00 49.13           H  
ATOM    540 HG23 VAL D  35     -23.292   2.479   6.285  1.00 49.13           H  
ATOM    541  N   THR D  36     -26.165  -1.548   7.952  1.00 48.60           N  
ATOM    542  CA  THR D  36     -26.787  -2.533   8.831  1.00 48.39           C  
ATOM    543  C   THR D  36     -26.014  -3.852   8.729  1.00 48.17           C  
ATOM    544  O   THR D  36     -25.757  -4.344   7.630  1.00 47.75           O  
ATOM    545  CB  THR D  36     -28.310  -2.667   8.563  1.00 48.35           C  
ATOM    546  OG1 THR D  36     -28.564  -3.054   7.225  1.00 48.59           O  
ATOM    547  CG2 THR D  36     -29.137  -1.417   8.899  1.00 48.28           C  
ATOM    548  H   THR D  36     -25.777  -1.909   7.088  1.00 48.60           H  
ATOM    549  HA  THR D  36     -26.670  -2.185   9.860  1.00 48.39           H  
ATOM    550  HB  THR D  36     -28.686  -3.475   9.194  1.00 48.35           H  
ATOM    551  HG1 THR D  36     -28.223  -2.383   6.652  1.00 48.59           H  
ATOM    552 HG21 THR D  36     -30.205  -1.623   8.812  1.00 48.28           H  
ATOM    553 HG22 THR D  36     -28.951  -1.089   9.922  1.00 48.28           H  
ATOM    554 HG23 THR D  36     -28.909  -0.584   8.234  1.00 48.28           H  
ATOM    555  N   VAL D  37     -25.666  -4.429   9.887  1.00 48.12           N  
ATOM    556  CA  VAL D  37     -25.079  -5.761  10.009  1.00 48.02           C  
ATOM    557  C   VAL D  37     -26.220  -6.697  10.441  1.00 48.18           C  
ATOM    558  O   VAL D  37     -26.997  -6.361  11.334  1.00 47.96           O  
ATOM    559  CB  VAL D  37     -23.937  -5.736  11.064  1.00 48.02           C  
ATOM    560  CG1 VAL D  37     -23.257  -7.110  11.230  1.00 47.29           C  
ATOM    561  CG2 VAL D  37     -22.864  -4.687  10.712  1.00 47.34           C  
ATOM    562  H   VAL D  37     -25.913  -3.959  10.746  1.00 48.12           H  
ATOM    563  HA  VAL D  37     -24.670  -6.095   9.056  1.00 48.02           H  
ATOM    564  HB  VAL D  37     -24.357  -5.452  12.030  1.00 48.02           H  
ATOM    565 HG11 VAL D  37     -22.456  -7.067  11.968  1.00 47.29           H  
ATOM    566 HG12 VAL D  37     -23.954  -7.878  11.562  1.00 47.29           H  
ATOM    567 HG13 VAL D  37     -22.822  -7.449  10.289  1.00 47.29           H  
ATOM    568 HG21 VAL D  37     -22.054  -4.696  11.439  1.00 47.34           H  
ATOM    569 HG22 VAL D  37     -22.430  -4.882   9.732  1.00 47.34           H  
ATOM    570 HG23 VAL D  37     -23.268  -3.675  10.702  1.00 47.34           H  
ATOM    571  N   HIS D  38     -26.312  -7.862   9.787  1.00 48.60           N  
ATOM    572  CA  HIS D  38     -27.286  -8.926  10.032  1.00 49.33           C  
ATOM    573  C   HIS D  38     -26.546 -10.242  10.285  1.00 49.81           C  
ATOM    574  O   HIS D  38     -25.412 -10.400   9.839  1.00 49.83           O  
ATOM    575  CB  HIS D  38     -28.209  -9.078   8.807  1.00 49.22           C  
ATOM    576  CG  HIS D  38     -28.890  -7.817   8.336  1.00 49.08           C  
ATOM    577  ND1 HIS D  38     -30.047  -7.313   8.940  1.00 49.76           N  
ATOM    578  CD2 HIS D  38     -28.529  -6.984   7.296  1.00 48.83           C  
ATOM    579  CE1 HIS D  38     -30.338  -6.218   8.250  1.00 50.03           C  
ATOM    580  NE2 HIS D  38     -29.469  -5.972   7.270  1.00 49.60           N  
ATOM    581  H   HIS D  38     -25.635  -8.041   9.056  1.00 48.60           H  
ATOM    582  HA  HIS D  38     -27.884  -8.701  10.914  1.00 49.33           H  
ATOM    583  HB3 HIS D  38     -28.970  -9.830   9.018  1.00 49.22           H  
ATOM    584  HB2 HIS D  38     -27.637  -9.465   7.963  1.00 49.22           H  
ATOM    585  HD2 HIS D  38     -27.699  -7.024   6.605  1.00 48.83           H  
ATOM    586  HE1 HIS D  38     -31.183  -5.583   8.468  1.00 50.03           H  
ATOM    587  HE2 HIS D  38     -29.465  -5.165   6.660  1.00 49.60           H  
ATOM    588  N   ASP D  39     -27.202 -11.212  10.942  1.00 50.80           N  
ATOM    589  CA  ASP D  39     -26.706 -12.591  11.042  1.00 51.71           C  
ATOM    590  C   ASP D  39     -26.981 -13.320   9.719  1.00 52.20           C  
ATOM    591  O   ASP D  39     -28.031 -13.122   9.109  1.00 52.27           O  
ATOM    592  CB  ASP D  39     -27.420 -13.373  12.172  1.00 51.87           C  
ATOM    593  CG  ASP D  39     -27.366 -12.716  13.555  1.00 52.89           C  
ATOM    594  OD1 ASP D  39     -26.289 -12.185  13.906  1.00 53.73           O  
ATOM    595  OD2 ASP D  39     -28.398 -12.784  14.257  1.00 54.31           O1-
ATOM    596  H   ASP D  39     -28.131 -11.028  11.291  1.00 50.80           H  
ATOM    597  HA  ASP D  39     -25.633 -12.582  11.241  1.00 51.71           H  
ATOM    598  HB3 ASP D  39     -26.970 -14.362  12.267  1.00 51.87           H  
ATOM    599  HB2 ASP D  39     -28.463 -13.551  11.910  1.00 51.87           H  
ATOM    600  N   PHE D  40     -26.032 -14.162   9.292  1.00 52.94           N  
ATOM    601  CA  PHE D  40     -26.125 -15.001   8.101  1.00 53.82           C  
ATOM    602  C   PHE D  40     -26.662 -16.392   8.507  1.00 54.38           C  
ATOM    603  O   PHE D  40     -26.131 -16.967   9.461  1.00 54.64           O  
ATOM    604  CB  PHE D  40     -24.682 -15.179   7.571  1.00 53.92           C  
ATOM    605  CG  PHE D  40     -24.512 -16.049   6.336  1.00 54.78           C  
ATOM    606  CD1 PHE D  40     -24.821 -15.537   5.059  1.00 54.62           C  
ATOM    607  CD2 PHE D  40     -24.031 -17.371   6.459  1.00 56.27           C  
ATOM    608  CE1 PHE D  40     -24.644 -16.339   3.914  1.00 55.38           C  
ATOM    609  CE2 PHE D  40     -23.854 -18.172   5.315  1.00 57.04           C  
ATOM    610  CZ  PHE D  40     -24.159 -17.654   4.041  1.00 56.29           C  
ATOM    611  H   PHE D  40     -25.203 -14.271   9.861  1.00 52.94           H  
ATOM    612  HA  PHE D  40     -26.733 -14.516   7.338  1.00 53.82           H  
ATOM    613  HB3 PHE D  40     -24.052 -15.591   8.359  1.00 53.92           H  
ATOM    614  HB2 PHE D  40     -24.257 -14.199   7.347  1.00 53.92           H  
ATOM    615  HD1 PHE D  40     -25.192 -14.528   4.952  1.00 54.62           H  
ATOM    616  HD2 PHE D  40     -23.794 -17.775   7.432  1.00 56.27           H  
ATOM    617  HE1 PHE D  40     -24.879 -15.941   2.937  1.00 55.38           H  
ATOM    618  HE2 PHE D  40     -23.482 -19.181   5.413  1.00 57.04           H  
ATOM    619  HZ  PHE D  40     -24.022 -18.266   3.162  1.00 56.29           H  
ATOM    620  N   PRO D  41     -27.618 -16.997   7.760  1.00 54.73           N  
ATOM    621  CA  PRO D  41     -28.471 -16.399   6.714  1.00 54.83           C  
ATOM    622  C   PRO D  41     -29.481 -15.365   7.264  1.00 55.11           C  
ATOM    623  O   PRO D  41     -29.874 -15.426   8.431  1.00 54.81           O  
ATOM    624  CB  PRO D  41     -29.299 -17.570   6.142  1.00 55.04           C  
ATOM    625  CG  PRO D  41     -28.668 -18.851   6.656  1.00 54.62           C  
ATOM    626  CD  PRO D  41     -27.792 -18.447   7.837  1.00 54.93           C  
ATOM    627  HA  PRO D  41     -27.845 -15.964   5.933  1.00 54.83           H  
ATOM    628  HB3 PRO D  41     -29.325 -17.547   5.052  1.00 55.04           H  
ATOM    629  HB2 PRO D  41     -30.339 -17.550   6.476  1.00 55.04           H  
ATOM    630  HG3 PRO D  41     -28.036 -19.273   5.873  1.00 54.62           H  
ATOM    631  HG2 PRO D  41     -29.405 -19.609   6.921  1.00 54.62           H  
ATOM    632  HD2 PRO D  41     -28.290 -18.690   8.776  1.00 54.93           H  
ATOM    633  HD3 PRO D  41     -26.838 -18.979   7.815  1.00 54.93           H  
ATOM    634  N   GLY D  42     -29.970 -14.482   6.377  1.00 55.40           N  
ATOM    635  CA  GLY D  42     -31.141 -13.631   6.587  1.00 55.88           C  
ATOM    636  C   GLY D  42     -30.840 -12.199   7.045  1.00 56.23           C  
ATOM    637  O   GLY D  42     -29.702 -11.735   6.985  1.00 56.32           O  
ATOM    638  H   GLY D  42     -29.580 -14.487   5.445  1.00 55.40           H  
ATOM    639  HA3 GLY D  42     -31.824 -14.100   7.297  1.00 55.88           H  
ATOM    640  HA2 GLY D  42     -31.680 -13.573   5.642  1.00 55.88           H  
ATOM    641  N   LYS D  43     -31.905 -11.504   7.478  1.00 56.72           N  
ATOM    642  CA  LYS D  43     -31.913 -10.122   7.963  1.00 57.19           C  
ATOM    643  C   LYS D  43     -32.343 -10.089   9.441  1.00 57.28           C  
ATOM    644  O   LYS D  43     -33.277  -9.379   9.814  1.00 57.51           O  
ATOM    645  CB  LYS D  43     -32.824  -9.257   7.063  1.00 57.21           C  
ATOM    646  CG  LYS D  43     -32.198  -8.914   5.704  1.00 57.59           C  
ATOM    647  CD  LYS D  43     -33.141  -8.054   4.847  1.00 57.83           C  
ATOM    648  CE  LYS D  43     -32.492  -7.529   3.561  1.00 57.40           C  
ATOM    649  NZ  LYS D  43     -31.520  -6.460   3.848  1.00 57.04           N1+
ATOM    650  H   LYS D  43     -32.800 -11.968   7.462  1.00 56.72           H  
ATOM    651  HA  LYS D  43     -30.911  -9.705   7.921  1.00 57.19           H  
ATOM    652  HB3 LYS D  43     -33.036  -8.307   7.558  1.00 57.21           H  
ATOM    653  HB2 LYS D  43     -33.788  -9.748   6.922  1.00 57.21           H  
ATOM    654  HG3 LYS D  43     -31.944  -9.827   5.165  1.00 57.59           H  
ATOM    655  HG2 LYS D  43     -31.259  -8.385   5.873  1.00 57.59           H  
ATOM    656  HD3 LYS D  43     -33.518  -7.213   5.432  1.00 57.83           H  
ATOM    657  HD2 LYS D  43     -34.014  -8.653   4.585  1.00 57.83           H  
ATOM    658  HE3 LYS D  43     -33.260  -7.118   2.905  1.00 57.40           H  
ATOM    659  HE2 LYS D  43     -32.002  -8.335   3.013  1.00 57.40           H  
ATOM    660  HZ1 LYS D  43     -30.749  -6.832   4.384  1.00 57.04           H  
ATOM    661  HZ2 LYS D  43     -31.168  -6.073   2.984  1.00 57.04           H  
ATOM    662  HZ3 LYS D  43     -31.969  -5.727   4.376  1.00 57.04           H  
ATOM    663  N   LYS D  44     -31.674 -10.895  10.281  1.00 57.53           N  
ATOM    664  CA  LYS D  44     -32.026 -11.109  11.689  1.00 57.88           C  
ATOM    665  C   LYS D  44     -31.479 -10.012  12.626  1.00 58.08           C  
ATOM    666  O   LYS D  44     -31.954  -9.906  13.756  1.00 58.36           O  
ATOM    667  CB  LYS D  44     -31.472 -12.481  12.125  1.00 57.87           C  
ATOM    668  CG  LYS D  44     -32.012 -13.672  11.302  1.00 58.36           C  
ATOM    669  CD  LYS D  44     -33.536 -13.874  11.424  1.00 58.21           C  
ATOM    670  CE  LYS D  44     -34.066 -15.060  10.605  1.00 57.69           C  
ATOM    671  NZ  LYS D  44     -34.050 -14.775   9.160  1.00 57.45           N1+
ATOM    672  H   LYS D  44     -30.917 -11.449   9.906  1.00 57.53           H  
ATOM    673  HA  LYS D  44     -33.110 -11.102  11.799  1.00 57.88           H  
ATOM    674  HB3 LYS D  44     -31.695 -12.654  13.179  1.00 57.87           H  
ATOM    675  HB2 LYS D  44     -30.386 -12.464  12.052  1.00 57.87           H  
ATOM    676  HG3 LYS D  44     -31.509 -14.578  11.641  1.00 58.36           H  
ATOM    677  HG2 LYS D  44     -31.729 -13.558  10.254  1.00 58.36           H  
ATOM    678  HD3 LYS D  44     -34.075 -12.975  11.124  1.00 58.21           H  
ATOM    679  HD2 LYS D  44     -33.779 -14.037  12.474  1.00 58.21           H  
ATOM    680  HE3 LYS D  44     -35.095 -15.276  10.896  1.00 57.69           H  
ATOM    681  HE2 LYS D  44     -33.483 -15.960  10.807  1.00 57.69           H  
ATOM    682  HZ1 LYS D  44     -33.099 -14.610   8.866  1.00 57.45           H  
ATOM    683  HZ2 LYS D  44     -34.426 -15.566   8.657  1.00 57.45           H  
ATOM    684  HZ3 LYS D  44     -34.615 -13.959   8.972  1.00 57.45           H  
ATOM    685  N   LEU D  45     -30.544  -9.175  12.139  1.00 58.13           N  
ATOM    686  CA  LEU D  45     -30.173  -7.851  12.647  1.00 58.26           C  
ATOM    687  C   LEU D  45     -29.292  -7.897  13.908  1.00 58.55           C  
ATOM    688  O   LEU D  45     -29.751  -8.267  14.989  1.00 58.39           O  
ATOM    689  CB  LEU D  45     -31.416  -6.934  12.767  1.00 58.23           C  
ATOM    690  CG  LEU D  45     -31.132  -5.424  12.924  1.00 58.15           C  
ATOM    691  CD1 LEU D  45     -30.446  -4.825  11.685  1.00 57.61           C  
ATOM    692  CD2 LEU D  45     -32.445  -4.680  13.207  1.00 57.82           C  
ATOM    693  H   LEU D  45     -30.220  -9.379  11.205  1.00 58.13           H  
ATOM    694  HA  LEU D  45     -29.563  -7.444  11.843  1.00 58.26           H  
ATOM    695  HB3 LEU D  45     -32.022  -7.263  13.612  1.00 58.23           H  
ATOM    696  HB2 LEU D  45     -32.044  -7.072  11.885  1.00 58.23           H  
ATOM    697  HG  LEU D  45     -30.475  -5.270  13.782  1.00 58.15           H  
ATOM    698 HD11 LEU D  45     -30.329  -3.749  11.783  1.00 57.61           H  
ATOM    699 HD12 LEU D  45     -29.450  -5.237  11.526  1.00 57.61           H  
ATOM    700 HD13 LEU D  45     -31.034  -5.005  10.786  1.00 57.61           H  
ATOM    701 HD21 LEU D  45     -32.284  -3.607  13.289  1.00 57.82           H  
ATOM    702 HD22 LEU D  45     -33.169  -4.839  12.408  1.00 57.82           H  
ATOM    703 HD23 LEU D  45     -32.898  -5.018  14.140  1.00 57.82           H  
ATOM    704  N   VAL D  46     -28.030  -7.471  13.759  1.00 59.18           N  
ATOM    705  CA  VAL D  46     -27.046  -7.296  14.827  1.00 59.62           C  
ATOM    706  C   VAL D  46     -27.078  -5.838  15.320  1.00 60.09           C  
ATOM    707  O   VAL D  46     -27.003  -5.610  16.527  1.00 59.99           O  
ATOM    708  CB  VAL D  46     -25.636  -7.619  14.252  1.00 59.60           C  
ATOM    709  CG1 VAL D  46     -24.473  -7.286  15.203  1.00 59.79           C  
ATOM    710  CG2 VAL D  46     -25.534  -9.091  13.820  1.00 59.27           C  
ATOM    711  H   VAL D  46     -27.741  -7.180  12.833  1.00 59.18           H  
ATOM    712  HA  VAL D  46     -27.261  -7.961  15.666  1.00 59.62           H  
ATOM    713  HB  VAL D  46     -25.483  -7.014  13.360  1.00 59.60           H  
ATOM    714 HG11 VAL D  46     -23.529  -7.602  14.765  1.00 59.79           H  
ATOM    715 HG12 VAL D  46     -24.380  -6.217  15.397  1.00 59.79           H  
ATOM    716 HG13 VAL D  46     -24.593  -7.791  16.159  1.00 59.79           H  
ATOM    717 HG21 VAL D  46     -24.560  -9.318  13.387  1.00 59.27           H  
ATOM    718 HG22 VAL D  46     -25.680  -9.754  14.671  1.00 59.27           H  
ATOM    719 HG23 VAL D  46     -26.284  -9.347  13.073  1.00 59.27           H  
ATOM    720  N   LEU D  47     -27.173  -4.865  14.395  1.00 60.79           N  
ATOM    721  CA  LEU D  47     -27.129  -3.433  14.678  1.00 61.55           C  
ATOM    722  C   LEU D  47     -27.931  -2.672  13.613  1.00 61.79           C  
ATOM    723  O   LEU D  47     -27.685  -2.839  12.417  1.00 61.51           O  
ATOM    724  CB  LEU D  47     -25.658  -2.962  14.827  1.00 61.83           C  
ATOM    725  CG  LEU D  47     -25.393  -2.086  16.069  1.00 62.39           C  
ATOM    726  CD1 LEU D  47     -23.890  -1.833  16.246  1.00 62.46           C  
ATOM    727  CD2 LEU D  47     -26.157  -0.757  16.015  1.00 62.46           C  
ATOM    728  H   LEU D  47     -27.245  -5.132  13.422  1.00 60.79           H  
ATOM    729  HA  LEU D  47     -27.642  -3.285  15.631  1.00 61.55           H  
ATOM    730  HB3 LEU D  47     -25.332  -2.435  13.929  1.00 61.83           H  
ATOM    731  HB2 LEU D  47     -25.001  -3.831  14.889  1.00 61.83           H  
ATOM    732  HG  LEU D  47     -25.729  -2.635  16.950  1.00 62.39           H  
ATOM    733 HD11 LEU D  47     -23.684  -1.299  17.174  1.00 62.46           H  
ATOM    734 HD12 LEU D  47     -23.334  -2.770  16.275  1.00 62.46           H  
ATOM    735 HD13 LEU D  47     -23.495  -1.237  15.426  1.00 62.46           H  
ATOM    736 HD21 LEU D  47     -25.850  -0.091  16.822  1.00 62.46           H  
ATOM    737 HD22 LEU D  47     -25.972  -0.245  15.071  1.00 62.46           H  
ATOM    738 HD23 LEU D  47     -27.231  -0.905  16.113  1.00 62.46           H  
ATOM    739  N   SER D  48     -28.889  -1.845  14.065  1.00 62.15           N  
ATOM    740  CA  SER D  48     -29.812  -1.065  13.236  1.00 62.44           C  
ATOM    741  C   SER D  48     -29.280   0.349  12.931  1.00 62.72           C  
ATOM    742  O   SER D  48     -29.677   0.937  11.924  1.00 62.77           O  
ATOM    743  CB  SER D  48     -31.124  -0.912  14.038  1.00 62.44           C  
ATOM    744  OG  SER D  48     -32.162  -0.366  13.247  1.00 62.02           O  
ATOM    745  H   SER D  48     -29.017  -1.783  15.064  1.00 62.15           H  
ATOM    746  HA  SER D  48     -30.008  -1.582  12.297  1.00 62.44           H  
ATOM    747  HB3 SER D  48     -30.977  -0.276  14.913  1.00 62.44           H  
ATOM    748  HB2 SER D  48     -31.457  -1.876  14.417  1.00 62.44           H  
ATOM    749  HG  SER D  48     -31.886   0.480  12.928  1.00 62.02           H  
ATOM    750  N   SER D  49     -28.401   0.893  13.790  1.00 62.92           N  
ATOM    751  CA  SER D  49     -27.792   2.220  13.660  1.00 62.91           C  
ATOM    752  C   SER D  49     -26.590   2.170  12.695  1.00 62.84           C  
ATOM    753  O   SER D  49     -26.360   1.153  12.042  1.00 62.77           O  
ATOM    754  CB  SER D  49     -27.319   2.663  15.065  1.00 62.94           C  
ATOM    755  OG  SER D  49     -28.435   2.919  15.893  1.00 63.18           O  
ATOM    756  H   SER D  49     -28.115   0.343  14.586  1.00 62.92           H  
ATOM    757  HA  SER D  49     -28.518   2.935  13.270  1.00 62.91           H  
ATOM    758  HB3 SER D  49     -26.744   3.588  15.024  1.00 62.94           H  
ATOM    759  HB2 SER D  49     -26.676   1.920  15.533  1.00 62.94           H  
ATOM    760  HG  SER D  49     -28.121   3.191  16.743  1.00 63.18           H  
ATOM    761  N   GLU D  50     -25.858   3.293  12.593  1.00 62.80           N  
ATOM    762  CA  GLU D  50     -24.674   3.554  11.769  1.00 62.51           C  
ATOM    763  C   GLU D  50     -25.120   4.057  10.394  1.00 62.11           C  
ATOM    764  O   GLU D  50     -25.353   3.272   9.477  1.00 62.16           O  
ATOM    765  CB  GLU D  50     -23.604   2.426  11.763  1.00 62.67           C  
ATOM    766  CG  GLU D  50     -22.639   2.456  12.969  1.00 63.25           C  
ATOM    767  CD  GLU D  50     -23.342   2.348  14.323  1.00 64.33           C  
ATOM    768  OE1 GLU D  50     -23.804   1.232  14.638  1.00 64.33           O  
ATOM    769  OE2 GLU D  50     -23.430   3.392  15.005  1.00 65.03           O1-
ATOM    770  H   GLU D  50     -26.143   4.063  13.180  1.00 62.80           H  
ATOM    771  HA  GLU D  50     -24.190   4.410  12.243  1.00 62.51           H  
ATOM    772  HB3 GLU D  50     -23.003   2.533  10.861  1.00 62.67           H  
ATOM    773  HB2 GLU D  50     -24.026   1.430  11.660  1.00 62.67           H  
ATOM    774  HG3 GLU D  50     -22.056   3.377  12.956  1.00 63.25           H  
ATOM    775  HG2 GLU D  50     -21.922   1.640  12.883  1.00 63.25           H  
ATOM    776  N   LYS D  51     -25.255   5.385  10.282  1.00 61.47           N  
ATOM    777  CA  LYS D  51     -25.704   6.111   9.103  1.00 60.65           C  
ATOM    778  C   LYS D  51     -24.940   7.435   9.000  1.00 60.00           C  
ATOM    779  O   LYS D  51     -24.888   8.202   9.962  1.00 59.92           O  
ATOM    780  CB  LYS D  51     -27.245   6.235   9.070  1.00 60.66           C  
ATOM    781  CG  LYS D  51     -27.883   6.783  10.366  1.00 60.85           C  
ATOM    782  CD  LYS D  51     -29.352   7.208  10.212  1.00 60.61           C  
ATOM    783  CE  LYS D  51     -30.309   6.052   9.883  1.00 60.33           C  
ATOM    784  NZ  LYS D  51     -31.706   6.519   9.825  1.00 59.61           N1+
ATOM    785  H   LYS D  51     -25.031   5.949  11.089  1.00 61.47           H  
ATOM    786  HA  LYS D  51     -25.416   5.525   8.230  1.00 60.65           H  
ATOM    787  HB3 LYS D  51     -27.673   5.256   8.850  1.00 60.66           H  
ATOM    788  HB2 LYS D  51     -27.524   6.873   8.230  1.00 60.66           H  
ATOM    789  HG3 LYS D  51     -27.326   7.656  10.706  1.00 60.85           H  
ATOM    790  HG2 LYS D  51     -27.795   6.045  11.165  1.00 60.85           H  
ATOM    791  HD3 LYS D  51     -29.425   7.979   9.444  1.00 60.61           H  
ATOM    792  HD2 LYS D  51     -29.671   7.679  11.143  1.00 60.61           H  
ATOM    793  HE3 LYS D  51     -30.233   5.266  10.635  1.00 60.33           H  
ATOM    794  HE2 LYS D  51     -30.055   5.605   8.922  1.00 60.33           H  
ATOM    795  HZ1 LYS D  51     -31.794   7.237   9.120  1.00 59.61           H  
ATOM    796  HZ2 LYS D  51     -32.311   5.745   9.590  1.00 59.61           H  
ATOM    797  HZ3 LYS D  51     -31.976   6.893  10.724  1.00 59.61           H  
ATOM    798  N   THR D  52     -24.337   7.683   7.830  1.00 59.00           N  
ATOM    799  CA  THR D  52     -23.501   8.841   7.503  1.00 58.02           C  
ATOM    800  C   THR D  52     -23.783   9.319   6.071  1.00 57.02           C  
ATOM    801  O   THR D  52     -24.575   8.713   5.349  1.00 56.79           O  
ATOM    802  CB  THR D  52     -22.003   8.556   7.804  1.00 58.14           C  
ATOM    803  OG1 THR D  52     -21.516   7.488   7.013  1.00 58.48           O  
ATOM    804  CG2 THR D  52     -21.678   8.304   9.283  1.00 58.41           C  
ATOM    805  H   THR D  52     -24.462   7.008   7.086  1.00 59.00           H  
ATOM    806  HA  THR D  52     -23.811   9.673   8.138  1.00 58.02           H  
ATOM    807  HB  THR D  52     -21.425   9.433   7.510  1.00 58.14           H  
ATOM    808  HG1 THR D  52     -21.962   6.695   7.271  1.00 58.48           H  
ATOM    809 HG21 THR D  52     -20.604   8.207   9.433  1.00 58.41           H  
ATOM    810 HG22 THR D  52     -22.023   9.131   9.905  1.00 58.41           H  
ATOM    811 HG23 THR D  52     -22.148   7.396   9.655  1.00 58.41           H  
ATOM    812  N   VAL D  53     -23.132  10.422   5.671  1.00 55.77           N  
ATOM    813  CA  VAL D  53     -23.193  11.006   4.334  1.00 54.57           C  
ATOM    814  C   VAL D  53     -21.757  11.243   3.854  1.00 53.81           C  
ATOM    815  O   VAL D  53     -20.958  11.859   4.562  1.00 53.59           O  
ATOM    816  CB  VAL D  53     -24.076  12.285   4.317  1.00 54.57           C  
ATOM    817  CG1 VAL D  53     -24.191  12.897   2.907  1.00 54.00           C  
ATOM    818  CG2 VAL D  53     -25.488  12.049   4.886  1.00 54.42           C  
ATOM    819  H   VAL D  53     -22.500  10.866   6.321  1.00 55.77           H  
ATOM    820  HA  VAL D  53     -23.632  10.283   3.647  1.00 54.57           H  
ATOM    821  HB  VAL D  53     -23.598  13.033   4.952  1.00 54.57           H  
ATOM    822 HG11 VAL D  53     -24.800  13.801   2.922  1.00 54.00           H  
ATOM    823 HG12 VAL D  53     -23.221  13.178   2.498  1.00 54.00           H  
ATOM    824 HG13 VAL D  53     -24.654  12.197   2.210  1.00 54.00           H  
ATOM    825 HG21 VAL D  53     -26.095  12.952   4.820  1.00 54.42           H  
ATOM    826 HG22 VAL D  53     -26.009  11.260   4.344  1.00 54.42           H  
ATOM    827 HG23 VAL D  53     -25.459  11.765   5.938  1.00 54.42           H  
ATOM    828  N   LEU D  54     -21.451  10.767   2.639  1.00 52.99           N  
ATOM    829  CA  LEU D  54     -20.171  10.953   1.964  1.00 52.30           C  
ATOM    830  C   LEU D  54     -20.278  12.231   1.125  1.00 52.16           C  
ATOM    831  O   LEU D  54     -20.892  12.241   0.057  1.00 52.04           O  
ATOM    832  CB  LEU D  54     -19.915   9.743   1.041  1.00 51.97           C  
ATOM    833  CG  LEU D  54     -19.844   8.386   1.768  1.00 50.55           C  
ATOM    834  CD1 LEU D  54     -19.589   7.251   0.776  1.00 48.16           C  
ATOM    835  CD2 LEU D  54     -18.785   8.363   2.871  1.00 49.94           C  
ATOM    836  H   LEU D  54     -22.171  10.284   2.118  1.00 52.99           H  
ATOM    837  HA  LEU D  54     -19.353  11.058   2.679  1.00 52.30           H  
ATOM    838  HB3 LEU D  54     -18.988   9.899   0.490  1.00 51.97           H  
ATOM    839  HB2 LEU D  54     -20.698   9.683   0.288  1.00 51.97           H  
ATOM    840  HG  LEU D  54     -20.806   8.194   2.243  1.00 50.55           H  
ATOM    841 HD11 LEU D  54     -19.484   6.305   1.303  1.00 48.16           H  
ATOM    842 HD12 LEU D  54     -20.413   7.157   0.068  1.00 48.16           H  
ATOM    843 HD13 LEU D  54     -18.674   7.411   0.210  1.00 48.16           H  
ATOM    844 HD21 LEU D  54     -18.694   7.369   3.307  1.00 49.94           H  
ATOM    845 HD22 LEU D  54     -17.811   8.646   2.477  1.00 49.94           H  
ATOM    846 HD23 LEU D  54     -19.037   9.047   3.681  1.00 49.94           H  
ATOM    847  N   THR D  55     -19.704  13.315   1.661  1.00 52.21           N  
ATOM    848  CA  THR D  55     -19.732  14.661   1.094  1.00 52.28           C  
ATOM    849  C   THR D  55     -18.411  14.934   0.336  1.00 52.40           C  
ATOM    850  O   THR D  55     -17.389  14.327   0.667  1.00 52.40           O  
ATOM    851  CB  THR D  55     -19.892  15.685   2.254  1.00 52.34           C  
ATOM    852  OG1 THR D  55     -18.742  15.771   3.078  1.00 52.40           O  
ATOM    853  CG2 THR D  55     -21.119  15.436   3.146  1.00 52.17           C  
ATOM    854  H   THR D  55     -19.218  13.204   2.539  1.00 52.21           H  
ATOM    855  HA  THR D  55     -20.594  14.746   0.433  1.00 52.28           H  
ATOM    856  HB  THR D  55     -20.016  16.674   1.810  1.00 52.34           H  
ATOM    857  HG1 THR D  55     -18.611  14.938   3.507  1.00 52.40           H  
ATOM    858 HG21 THR D  55     -21.248  16.245   3.866  1.00 52.17           H  
ATOM    859 HG22 THR D  55     -22.030  15.378   2.553  1.00 52.17           H  
ATOM    860 HG23 THR D  55     -21.032  14.508   3.711  1.00 52.17           H  
ATOM    861  N   PRO D  56     -18.389  15.874  -0.638  1.00 52.51           N  
ATOM    862  CA  PRO D  56     -17.161  16.395  -1.268  1.00 52.66           C  
ATOM    863  C   PRO D  56     -16.121  16.982  -0.286  1.00 52.74           C  
ATOM    864  O   PRO D  56     -14.930  16.969  -0.590  1.00 52.53           O  
ATOM    865  CB  PRO D  56     -17.637  17.511  -2.215  1.00 52.80           C  
ATOM    866  CG  PRO D  56     -19.103  17.222  -2.480  1.00 52.63           C  
ATOM    867  CD  PRO D  56     -19.585  16.439  -1.262  1.00 52.56           C  
ATOM    868  HA  PRO D  56     -16.701  15.588  -1.840  1.00 52.66           H  
ATOM    869  HB3 PRO D  56     -17.053  17.548  -3.135  1.00 52.80           H  
ATOM    870  HB2 PRO D  56     -17.561  18.493  -1.744  1.00 52.80           H  
ATOM    871  HG3 PRO D  56     -19.189  16.589  -3.364  1.00 52.63           H  
ATOM    872  HG2 PRO D  56     -19.691  18.123  -2.663  1.00 52.63           H  
ATOM    873  HD2 PRO D  56     -20.079  17.109  -0.557  1.00 52.56           H  
ATOM    874  HD3 PRO D  56     -20.298  15.671  -1.555  1.00 52.56           H  
ATOM    875  N   ALA D  57     -16.568  17.481   0.883  1.00 52.92           N  
ATOM    876  CA  ALA D  57     -15.740  18.096   1.923  1.00 53.10           C  
ATOM    877  C   ALA D  57     -14.933  17.064   2.730  1.00 53.20           C  
ATOM    878  O   ALA D  57     -13.813  17.365   3.141  1.00 53.45           O  
ATOM    879  CB  ALA D  57     -16.667  18.855   2.886  1.00 53.07           C  
ATOM    880  H   ALA D  57     -17.561  17.446   1.060  1.00 52.92           H  
ATOM    881  HA  ALA D  57     -15.049  18.802   1.458  1.00 53.10           H  
ATOM    882  HB1 ALA D  57     -16.098  19.361   3.667  1.00 53.07           H  
ATOM    883  HB2 ALA D  57     -17.238  19.618   2.356  1.00 53.07           H  
ATOM    884  HB3 ALA D  57     -17.381  18.189   3.373  1.00 53.07           H  
ATOM    885  N   THR D  58     -15.469  15.843   2.911  1.00 53.25           N  
ATOM    886  CA  THR D  58     -14.762  14.684   3.470  1.00 53.06           C  
ATOM    887  C   THR D  58     -14.059  13.865   2.360  1.00 52.75           C  
ATOM    888  O   THR D  58     -13.459  12.833   2.657  1.00 52.63           O  
ATOM    889  CB  THR D  58     -15.769  13.793   4.252  1.00 53.27           C  
ATOM    890  OG1 THR D  58     -16.775  13.237   3.424  1.00 53.86           O  
ATOM    891  CG2 THR D  58     -16.428  14.514   5.439  1.00 53.38           C  
ATOM    892  H   THR D  58     -16.403  15.677   2.561  1.00 53.25           H  
ATOM    893  HA  THR D  58     -13.991  15.019   4.165  1.00 53.06           H  
ATOM    894  HB  THR D  58     -15.220  12.949   4.671  1.00 53.27           H  
ATOM    895  HG1 THR D  58     -16.367  12.617   2.839  1.00 53.86           H  
ATOM    896 HG21 THR D  58     -17.077  13.838   5.995  1.00 53.38           H  
ATOM    897 HG22 THR D  58     -15.674  14.889   6.132  1.00 53.38           H  
ATOM    898 HG23 THR D  58     -17.031  15.363   5.120  1.00 53.38           H  
ATOM    899  N   ASN D  59     -14.137  14.318   1.092  1.00 52.46           N  
ATOM    900  CA  ASN D  59     -13.495  13.768  -0.112  1.00 52.13           C  
ATOM    901  C   ASN D  59     -14.172  12.492  -0.640  1.00 51.57           C  
ATOM    902  O   ASN D  59     -13.583  11.773  -1.445  1.00 51.57           O  
ATOM    903  CB  ASN D  59     -11.949  13.674   0.007  1.00 52.62           C  
ATOM    904  CG  ASN D  59     -11.283  15.050   0.083  1.00 53.39           C  
ATOM    905  OD1 ASN D  59     -11.020  15.667  -0.946  1.00 54.20           O  
ATOM    906  ND2 ASN D  59     -11.006  15.533   1.296  1.00 53.85           N  
ATOM    907  H   ASN D  59     -14.662  15.170   0.950  1.00 52.46           H  
ATOM    908  HA  ASN D  59     -13.706  14.499  -0.894  1.00 52.13           H  
ATOM    909  HB3 ASN D  59     -11.529  13.177  -0.869  1.00 52.62           H  
ATOM    910  HB2 ASN D  59     -11.646  13.064   0.858  1.00 52.62           H  
ATOM    911 HD22 ASN D  59     -10.579  16.444   1.384  1.00 53.85           H  
ATOM    912 HD21 ASN D  59     -11.245  15.000   2.120  1.00 53.85           H  
ATOM    913  N   HIS D  60     -15.389  12.203  -0.148  1.00 50.88           N  
ATOM    914  CA  HIS D  60     -16.224  11.031  -0.413  1.00 50.19           C  
ATOM    915  C   HIS D  60     -15.824   9.778   0.384  1.00 49.83           C  
ATOM    916  O   HIS D  60     -16.424   8.722   0.192  1.00 49.55           O  
ATOM    917  CB  HIS D  60     -16.496  10.774  -1.909  1.00 49.97           C  
ATOM    918  CG  HIS D  60     -17.318  11.844  -2.574  1.00 50.40           C  
ATOM    919  ND1 HIS D  60     -16.752  12.936  -3.240  1.00 50.46           N  
ATOM    920  CD2 HIS D  60     -18.691  11.952  -2.621  1.00 49.91           C  
ATOM    921  CE1 HIS D  60     -17.788  13.644  -3.666  1.00 48.79           C  
ATOM    922  NE2 HIS D  60     -18.959  13.108  -3.326  1.00 48.81           N  
ATOM    923  H   HIS D  60     -15.790  12.891   0.475  1.00 50.88           H  
ATOM    924  HA  HIS D  60     -17.185  11.305   0.023  1.00 50.19           H  
ATOM    925  HB3 HIS D  60     -17.067   9.854  -2.009  1.00 49.97           H  
ATOM    926  HB2 HIS D  60     -15.581  10.609  -2.476  1.00 49.97           H  
ATOM    927  HD2 HIS D  60     -19.472  11.324  -2.219  1.00 49.91           H  
ATOM    928  HE1 HIS D  60     -17.694  14.565  -4.223  1.00 48.79           H  
ATOM    929  HE2 HIS D  60     -19.877  13.490  -3.522  1.00 48.81           H  
ATOM    930  N   MET D  61     -14.839   9.897   1.288  1.00 49.33           N  
ATOM    931  CA  MET D  61     -14.430   8.861   2.229  1.00 48.88           C  
ATOM    932  C   MET D  61     -15.100   9.162   3.579  1.00 48.63           C  
ATOM    933  O   MET D  61     -15.052  10.290   4.070  1.00 48.67           O  
ATOM    934  CB  MET D  61     -12.897   8.921   2.379  1.00 48.98           C  
ATOM    935  CG  MET D  61     -12.319   7.721   3.146  1.00 49.15           C  
ATOM    936  SD  MET D  61     -10.513   7.624   3.096  1.00 50.52           S  
ATOM    937  CE  MET D  61     -10.284   6.030   3.919  1.00 50.12           C  
ATOM    938  H   MET D  61     -14.394  10.799   1.385  1.00 49.33           H  
ATOM    939  HA  MET D  61     -14.720   7.875   1.864  1.00 48.88           H  
ATOM    940  HB3 MET D  61     -12.581   9.855   2.846  1.00 48.98           H  
ATOM    941  HB2 MET D  61     -12.454   8.923   1.381  1.00 48.98           H  
ATOM    942  HG3 MET D  61     -12.713   6.793   2.733  1.00 49.15           H  
ATOM    943  HG2 MET D  61     -12.632   7.751   4.190  1.00 49.15           H  
ATOM    944  HE1 MET D  61      -9.223   5.804   4.014  1.00 50.12           H  
ATOM    945  HE2 MET D  61     -10.728   6.043   4.914  1.00 50.12           H  
ATOM    946  HE3 MET D  61     -10.751   5.240   3.332  1.00 50.12           H  
ATOM    947  N   GLY D  62     -15.733   8.133   4.155  1.00 48.29           N  
ATOM    948  CA  GLY D  62     -16.444   8.156   5.424  1.00 47.93           C  
ATOM    949  C   GLY D  62     -16.153   6.909   6.253  1.00 47.69           C  
ATOM    950  O   GLY D  62     -15.259   6.121   5.938  1.00 47.27           O  
ATOM    951  H   GLY D  62     -15.718   7.241   3.673  1.00 48.29           H  
ATOM    952  HA3 GLY D  62     -17.516   8.226   5.250  1.00 47.93           H  
ATOM    953  HA2 GLY D  62     -16.161   9.029   6.016  1.00 47.93           H  
ATOM    954  N   ASN D  63     -16.890   6.781   7.364  1.00 48.20           N  
ATOM    955  CA  ASN D  63     -16.545   5.908   8.478  1.00 48.45           C  
ATOM    956  C   ASN D  63     -17.798   5.607   9.305  1.00 48.05           C  
ATOM    957  O   ASN D  63     -18.545   6.527   9.640  1.00 48.01           O  
ATOM    958  CB  ASN D  63     -15.462   6.629   9.315  1.00 49.06           C  
ATOM    959  CG  ASN D  63     -14.502   5.710  10.060  1.00 50.14           C  
ATOM    960  OD1 ASN D  63     -13.579   5.170   9.454  1.00 53.43           O  
ATOM    961  ND2 ASN D  63     -14.673   5.598  11.386  1.00 52.31           N  
ATOM    962  H   ASN D  63     -17.631   7.446   7.531  1.00 48.20           H  
ATOM    963  HA  ASN D  63     -16.154   4.969   8.080  1.00 48.45           H  
ATOM    964  HB3 ASN D  63     -15.919   7.337  10.008  1.00 49.06           H  
ATOM    965  HB2 ASN D  63     -14.827   7.243   8.675  1.00 49.06           H  
ATOM    966  HD2 ASN D  63     -15.640   5.538  11.676  1.00 52.31           H  
ATOM    967  N   VAL D  64     -17.982   4.338   9.694  1.00 47.81           N  
ATOM    968  CA  VAL D  64     -18.943   3.892  10.704  1.00 47.55           C  
ATOM    969  C   VAL D  64     -18.277   2.864  11.624  1.00 47.34           C  
ATOM    970  O   VAL D  64     -17.405   2.116  11.184  1.00 46.96           O  
ATOM    971  CB  VAL D  64     -20.292   3.424  10.102  1.00 47.71           C  
ATOM    972  CG1 VAL D  64     -21.086   4.546   9.417  1.00 47.27           C  
ATOM    973  CG2 VAL D  64     -20.186   2.187   9.202  1.00 47.83           C  
ATOM    974  H   VAL D  64     -17.342   3.636   9.347  1.00 47.81           H  
ATOM    975  HA  VAL D  64     -19.167   4.744  11.350  1.00 47.55           H  
ATOM    976  HB  VAL D  64     -20.891   3.118  10.954  1.00 47.71           H  
ATOM    977 HG11 VAL D  64     -22.073   4.201   9.107  1.00 47.27           H  
ATOM    978 HG12 VAL D  64     -21.230   5.379  10.103  1.00 47.27           H  
ATOM    979 HG13 VAL D  64     -20.575   4.923   8.532  1.00 47.27           H  
ATOM    980 HG21 VAL D  64     -21.172   1.893   8.850  1.00 47.83           H  
ATOM    981 HG22 VAL D  64     -19.553   2.364   8.332  1.00 47.83           H  
ATOM    982 HG23 VAL D  64     -19.791   1.338   9.756  1.00 47.83           H  
ATOM    983  N   THR D  65     -18.701   2.832  12.895  1.00 47.29           N  
ATOM    984  CA  THR D  65     -18.157   1.989  13.958  1.00 47.58           C  
ATOM    985  C   THR D  65     -19.303   1.233  14.642  1.00 47.66           C  
ATOM    986  O   THR D  65     -20.261   1.852  15.102  1.00 48.22           O  
ATOM    987  CB  THR D  65     -17.285   2.833  14.920  1.00 47.44           C  
ATOM    988  OG1 THR D  65     -18.039   3.844  15.565  1.00 47.90           O  
ATOM    989  CG2 THR D  65     -16.051   3.462  14.256  1.00 47.80           C  
ATOM    990  H   THR D  65     -19.437   3.467  13.170  1.00 47.29           H  
ATOM    991  HA  THR D  65     -17.504   1.238  13.516  1.00 47.58           H  
ATOM    992  HB  THR D  65     -16.929   2.171  15.705  1.00 47.44           H  
ATOM    993  HG1 THR D  65     -18.731   3.427  16.059  1.00 47.90           H  
ATOM    994 HG21 THR D  65     -15.420   3.961  14.992  1.00 47.80           H  
ATOM    995 HG22 THR D  65     -15.449   2.700  13.765  1.00 47.80           H  
ATOM    996 HG23 THR D  65     -16.326   4.197  13.501  1.00 47.80           H  
ATOM    997  N   PHE D  66     -19.192  -0.103  14.695  1.00 47.78           N  
ATOM    998  CA  PHE D  66     -20.213  -1.043  15.153  1.00 47.99           C  
ATOM    999  C   PHE D  66     -19.629  -2.052  16.152  1.00 48.27           C  
ATOM   1000  O   PHE D  66     -18.449  -2.394  16.077  1.00 48.57           O  
ATOM   1001  CB  PHE D  66     -20.898  -1.705  13.934  1.00 47.79           C  
ATOM   1002  CG  PHE D  66     -20.035  -2.651  13.108  1.00 47.95           C  
ATOM   1003  CD1 PHE D  66     -20.063  -4.040  13.363  1.00 47.60           C  
ATOM   1004  CD2 PHE D  66     -19.203  -2.149  12.085  1.00 48.42           C  
ATOM   1005  CE1 PHE D  66     -19.274  -4.918  12.596  1.00 47.84           C  
ATOM   1006  CE2 PHE D  66     -18.402  -3.028  11.329  1.00 47.84           C  
ATOM   1007  CZ  PHE D  66     -18.445  -4.413  11.577  1.00 47.17           C  
ATOM   1008  H   PHE D  66     -18.339  -0.519  14.339  1.00 47.78           H  
ATOM   1009  HA  PHE D  66     -20.982  -0.485  15.692  1.00 47.99           H  
ATOM   1010  HB3 PHE D  66     -21.299  -0.933  13.275  1.00 47.79           H  
ATOM   1011  HB2 PHE D  66     -21.767  -2.269  14.272  1.00 47.79           H  
ATOM   1012  HD1 PHE D  66     -20.693  -4.436  14.147  1.00 47.60           H  
ATOM   1013  HD2 PHE D  66     -19.164  -1.088  11.886  1.00 48.42           H  
ATOM   1014  HE1 PHE D  66     -19.303  -5.979  12.790  1.00 47.84           H  
ATOM   1015  HE2 PHE D  66     -17.751  -2.642  10.561  1.00 47.84           H  
ATOM   1016  HZ  PHE D  66     -17.837  -5.084  10.989  1.00 47.17           H  
ATOM   1017  N   THR D  67     -20.477  -2.552  17.063  1.00 48.64           N  
ATOM   1018  CA  THR D  67     -20.136  -3.544  18.083  1.00 48.76           C  
ATOM   1019  C   THR D  67     -21.185  -4.665  18.041  1.00 48.85           C  
ATOM   1020  O   THR D  67     -22.379  -4.405  18.197  1.00 49.17           O  
ATOM   1021  CB  THR D  67     -20.010  -2.856  19.467  1.00 48.78           C  
ATOM   1022  OG1 THR D  67     -18.891  -1.991  19.469  1.00 49.26           O  
ATOM   1023  CG2 THR D  67     -19.772  -3.840  20.625  1.00 48.59           C  
ATOM   1024  H   THR D  67     -21.434  -2.230  17.049  1.00 48.64           H  
ATOM   1025  HA  THR D  67     -19.172  -4.002  17.849  1.00 48.76           H  
ATOM   1026  HB  THR D  67     -20.903  -2.265  19.678  1.00 48.78           H  
ATOM   1027  HG1 THR D  67     -19.018  -1.310  18.822  1.00 49.26           H  
ATOM   1028 HG21 THR D  67     -19.605  -3.311  21.564  1.00 48.59           H  
ATOM   1029 HG22 THR D  67     -20.621  -4.507  20.778  1.00 48.59           H  
ATOM   1030 HG23 THR D  67     -18.894  -4.455  20.429  1.00 48.59           H  
ATOM   1031  N   ILE D  68     -20.727  -5.913  17.850  1.00 48.91           N  
ATOM   1032  CA  ILE D  68     -21.547  -7.128  17.827  1.00 48.80           C  
ATOM   1033  C   ILE D  68     -21.583  -7.680  19.275  1.00 48.96           C  
ATOM   1034  O   ILE D  68     -20.516  -7.829  19.865  1.00 49.06           O  
ATOM   1035  CB  ILE D  68     -20.867  -8.191  16.900  1.00 48.74           C  
ATOM   1036  CG1 ILE D  68     -20.453  -7.629  15.513  1.00 48.72           C  
ATOM   1037  CG2 ILE D  68     -21.762  -9.443  16.742  1.00 48.60           C  
ATOM   1038  CD1 ILE D  68     -19.673  -8.621  14.634  1.00 49.04           C  
ATOM   1039  H   ILE D  68     -19.731  -6.036  17.734  1.00 48.91           H  
ATOM   1040  HA  ILE D  68     -22.538  -6.891  17.442  1.00 48.80           H  
ATOM   1041  HB  ILE D  68     -19.941  -8.514  17.375  1.00 48.74           H  
ATOM   1042 HG13 ILE D  68     -19.809  -6.759  15.640  1.00 48.72           H  
ATOM   1043 HG12 ILE D  68     -21.326  -7.270  14.971  1.00 48.72           H  
ATOM   1044 HG21 ILE D  68     -21.262 -10.233  16.184  1.00 48.60           H  
ATOM   1045 HG22 ILE D  68     -22.039  -9.875  17.702  1.00 48.60           H  
ATOM   1046 HG23 ILE D  68     -22.683  -9.209  16.213  1.00 48.60           H  
ATOM   1047 HD11 ILE D  68     -19.300  -8.130  13.736  1.00 49.04           H  
ATOM   1048 HD12 ILE D  68     -18.811  -9.029  15.165  1.00 49.04           H  
ATOM   1049 HD13 ILE D  68     -20.293  -9.454  14.304  1.00 49.04           H  
ATOM   1050  N   PRO D  69     -22.752  -8.013  19.867  1.00 48.87           N  
ATOM   1051  CA  PRO D  69     -22.826  -8.584  21.223  1.00 48.86           C  
ATOM   1052  C   PRO D  69     -22.505 -10.094  21.238  1.00 48.79           C  
ATOM   1053  O   PRO D  69     -22.970 -10.835  20.370  1.00 48.57           O  
ATOM   1054  CB  PRO D  69     -24.281  -8.341  21.651  1.00 48.88           C  
ATOM   1055  CG  PRO D  69     -25.071  -8.343  20.350  1.00 48.73           C  
ATOM   1056  CD  PRO D  69     -24.089  -7.790  19.314  1.00 48.87           C  
ATOM   1057  HA  PRO D  69     -22.156  -8.058  21.905  1.00 48.86           H  
ATOM   1058  HB3 PRO D  69     -24.358  -7.358  22.118  1.00 48.88           H  
ATOM   1059  HB2 PRO D  69     -24.656  -9.070  22.372  1.00 48.88           H  
ATOM   1060  HG3 PRO D  69     -25.991  -7.761  20.412  1.00 48.73           H  
ATOM   1061  HG2 PRO D  69     -25.345  -9.367  20.093  1.00 48.73           H  
ATOM   1062  HD2 PRO D  69     -24.213  -8.288  18.355  1.00 48.87           H  
ATOM   1063  HD3 PRO D  69     -24.248  -6.720  19.171  1.00 48.87           H  
ATOM   1064  N   ALA D  70     -21.750 -10.539  22.258  1.00 48.99           N  
ATOM   1065  CA  ALA D  70     -21.571 -11.949  22.622  1.00 53.05           C  
ATOM   1066  C   ALA D  70     -22.583 -12.330  23.711  1.00 55.96           C  
ATOM   1067  O   ALA D  70     -23.102 -13.447  23.693  1.00 57.20           O  
ATOM   1068  CB  ALA D  70     -20.182 -12.165  23.254  1.00  0.00           C  
ATOM   1069  H   ALA D  70     -21.401  -9.859  22.920  1.00 48.99           H  
ATOM   1070  HA  ALA D  70     -21.692 -12.599  21.754  1.00 53.05           H  
ATOM   1071  HB1 ALA D  70     -20.019 -13.221  23.475  1.00  0.00           H  
ATOM   1072  HB2 ALA D  70     -19.373 -11.857  22.599  1.00  0.00           H  
ATOM   1073  HB3 ALA D  70     -20.060 -11.619  24.189  1.00  0.00           H  
ATOM   1074  N   ASN D  71     -22.862 -11.399  24.645  1.00 58.97           N  
ATOM   1075  CA  ASN D  71     -23.785 -11.534  25.768  1.00 61.75           C  
ATOM   1076  C   ASN D  71     -25.220 -11.299  25.253  1.00 62.91           C  
ATOM   1077  O   ASN D  71     -25.841 -10.261  25.485  1.00 63.12           O  
ATOM   1078  CB  ASN D  71     -23.381 -10.494  26.844  1.00  0.00           C  
ATOM   1079  CG  ASN D  71     -23.971 -10.803  28.223  1.00  0.00           C  
ATOM   1080  OD1 ASN D  71     -23.459 -11.658  28.942  1.00  0.00           O  
ATOM   1081  ND2 ASN D  71     -25.050 -10.113  28.596  1.00  0.00           N  
ATOM   1082  H   ASN D  71     -22.358 -10.520  24.592  1.00 58.97           H  
ATOM   1083  HA  ASN D  71     -23.700 -12.543  26.179  1.00 61.75           H  
ATOM   1084  HB3 ASN D  71     -23.626  -9.475  26.540  1.00  0.00           H  
ATOM   1085  HB2 ASN D  71     -22.297 -10.506  26.967  1.00  0.00           H  
ATOM   1086 HD22 ASN D  71     -25.468 -10.289  29.497  1.00  0.00           H  
ATOM   1087 HD21 ASN D  71     -25.456  -9.434  27.967  1.00  0.00           H  
ATOM   1088  N   ARG D  72     -25.720 -12.308  24.533  1.00 63.82           N  
ATOM   1089  CA  ARG D  72     -27.061 -12.442  23.994  1.00 64.00           C  
ATOM   1090  C   ARG D  72     -27.396 -13.937  23.993  1.00 62.95           C  
ATOM   1091  O   ARG D  72     -26.580 -14.759  23.572  1.00 63.27           O  
ATOM   1092  CB  ARG D  72     -27.180 -11.721  22.632  1.00  0.00           C  
ATOM   1093  CG  ARG D  72     -28.558 -11.866  21.963  1.00  0.00           C  
ATOM   1094  CD  ARG D  72     -28.714 -11.000  20.704  1.00  0.00           C  
ATOM   1095  NE  ARG D  72     -30.001 -11.261  20.039  1.00  0.00           N  
ATOM   1096  CZ  ARG D  72     -30.401 -10.755  18.859  1.00  0.00           C  
ATOM   1097  NH1 ARG D  72     -29.631  -9.907  18.162  1.00  0.00           N  
ATOM   1098  NH2 ARG D  72     -31.596 -11.107  18.367  1.00  0.00           N1+
ATOM   1099  H   ARG D  72     -25.108 -13.098  24.374  1.00 63.82           H  
ATOM   1100  HA  ARG D  72     -27.750 -11.957  24.690  1.00 64.00           H  
ATOM   1101  HB3 ARG D  72     -26.412 -12.095  21.952  1.00  0.00           H  
ATOM   1102  HB2 ARG D  72     -26.964 -10.661  22.774  1.00  0.00           H  
ATOM   1103  HG3 ARG D  72     -29.336 -11.598  22.680  1.00  0.00           H  
ATOM   1104  HG2 ARG D  72     -28.723 -12.910  21.700  1.00  0.00           H  
ATOM   1105  HD3 ARG D  72     -27.909 -11.219  20.003  1.00  0.00           H  
ATOM   1106  HD2 ARG D  72     -28.647  -9.942  20.957  1.00  0.00           H  
ATOM   1107  HE  ARG D  72     -30.638 -11.866  20.538  1.00  0.00           H  
ATOM   1108 HH12 ARG D  72     -29.938  -9.542  17.269  1.00  0.00           H  
ATOM   1109 HH11 ARG D  72     -28.741  -9.612  18.535  1.00  0.00           H  
ATOM   1110 HH22 ARG D  72     -31.909 -10.740  17.480  1.00  0.00           H  
ATOM   1111 HH21 ARG D  72     -32.194 -11.742  18.876  1.00  0.00           H  
ATOM   1112  N   GLU D  73     -28.601 -14.276  24.470  1.00 60.74           N  
ATOM   1113  CA  GLU D  73     -29.106 -15.627  24.729  1.00 57.38           C  
ATOM   1114  C   GLU D  73     -29.299 -16.464  23.447  1.00 56.09           C  
ATOM   1115  O   GLU D  73     -29.379 -17.690  23.513  1.00 56.07           O  
ATOM   1116  CB  GLU D  73     -30.464 -15.527  25.473  1.00  0.00           C  
ATOM   1117  CG  GLU D  73     -30.499 -14.613  26.727  1.00  0.00           C  
ATOM   1118  CD  GLU D  73     -30.608 -13.101  26.465  1.00  0.00           C  
ATOM   1119  OE1 GLU D  73     -30.345 -12.347  27.426  1.00  0.00           O  
ATOM   1120  OE2 GLU D  73     -30.919 -12.719  25.315  1.00  0.00           O1-
ATOM   1121  H   GLU D  73     -29.218 -13.525  24.759  1.00 60.74           H  
ATOM   1122  HA  GLU D  73     -28.385 -16.141  25.368  1.00 57.38           H  
ATOM   1123  HB3 GLU D  73     -30.753 -16.531  25.787  1.00  0.00           H  
ATOM   1124  HB2 GLU D  73     -31.247 -15.215  24.779  1.00  0.00           H  
ATOM   1125  HG3 GLU D  73     -29.624 -14.806  27.349  1.00  0.00           H  
ATOM   1126  HG2 GLU D  73     -31.365 -14.884  27.331  1.00  0.00           H  
ATOM   1127  N   PHE D  74     -29.361 -15.785  22.292  1.00 53.78           N  
ATOM   1128  CA  PHE D  74     -29.567 -16.317  20.949  1.00 51.38           C  
ATOM   1129  C   PHE D  74     -28.231 -16.524  20.200  1.00 48.13           C  
ATOM   1130  O   PHE D  74     -28.250 -16.902  19.029  1.00 47.73           O  
ATOM   1131  CB  PHE D  74     -30.403 -15.268  20.177  1.00  0.00           C  
ATOM   1132  CG  PHE D  74     -31.756 -14.960  20.804  1.00  0.00           C  
ATOM   1133  CD1 PHE D  74     -31.874 -13.955  21.790  1.00  0.00           C  
ATOM   1134  CD2 PHE D  74     -32.898 -15.694  20.422  1.00  0.00           C  
ATOM   1135  CE1 PHE D  74     -33.117 -13.696  22.397  1.00  0.00           C  
ATOM   1136  CE2 PHE D  74     -34.143 -15.430  21.023  1.00  0.00           C  
ATOM   1137  CZ  PHE D  74     -34.253 -14.434  22.012  1.00  0.00           C  
ATOM   1138  H   PHE D  74     -29.285 -14.781  22.366  1.00 53.78           H  
ATOM   1139  HA  PHE D  74     -30.104 -17.267  20.990  1.00 51.38           H  
ATOM   1140  HB3 PHE D  74     -30.580 -15.610  19.155  1.00  0.00           H  
ATOM   1141  HB2 PHE D  74     -29.847 -14.334  20.081  1.00  0.00           H  
ATOM   1142  HD1 PHE D  74     -31.010 -13.392  22.105  1.00  0.00           H  
ATOM   1143  HD2 PHE D  74     -32.821 -16.469  19.672  1.00  0.00           H  
ATOM   1144  HE1 PHE D  74     -33.197 -12.936  23.160  1.00  0.00           H  
ATOM   1145  HE2 PHE D  74     -35.015 -15.998  20.732  1.00  0.00           H  
ATOM   1146  HZ  PHE D  74     -35.208 -14.237  22.478  1.00  0.00           H  
ATOM   1147  N   LYS D  75     -27.083 -16.281  20.859  1.00 44.81           N  
ATOM   1148  CA  LYS D  75     -25.731 -16.309  20.290  1.00 42.04           C  
ATOM   1149  C   LYS D  75     -24.778 -17.247  21.052  1.00 39.32           C  
ATOM   1150  O   LYS D  75     -23.562 -17.154  20.885  1.00 36.79           O  
ATOM   1151  CB  LYS D  75     -25.191 -14.867  20.140  1.00  0.00           C  
ATOM   1152  CG  LYS D  75     -25.903 -14.065  19.039  1.00  0.00           C  
ATOM   1153  CD  LYS D  75     -25.227 -12.715  18.762  1.00  0.00           C  
ATOM   1154  CE  LYS D  75     -25.839 -11.998  17.551  1.00  0.00           C  
ATOM   1155  NZ  LYS D  75     -25.106 -10.762  17.239  1.00  0.00           N1+
ATOM   1156  H   LYS D  75     -27.154 -15.983  21.823  1.00 44.81           H  
ATOM   1157  HA  LYS D  75     -25.769 -16.745  19.291  1.00 42.04           H  
ATOM   1158  HB3 LYS D  75     -24.128 -14.895  19.894  1.00  0.00           H  
ATOM   1159  HB2 LYS D  75     -25.261 -14.337  21.092  1.00  0.00           H  
ATOM   1160  HG3 LYS D  75     -26.946 -13.901  19.310  1.00  0.00           H  
ATOM   1161  HG2 LYS D  75     -25.911 -14.652  18.120  1.00  0.00           H  
ATOM   1162  HD3 LYS D  75     -24.162 -12.875  18.582  1.00  0.00           H  
ATOM   1163  HD2 LYS D  75     -25.301 -12.082  19.647  1.00  0.00           H  
ATOM   1164  HE3 LYS D  75     -26.886 -11.756  17.736  1.00  0.00           H  
ATOM   1165  HE2 LYS D  75     -25.811 -12.644  16.673  1.00  0.00           H  
ATOM   1166  HZ1 LYS D  75     -25.144 -10.134  18.029  1.00  0.00           H  
ATOM   1167  HZ2 LYS D  75     -24.143 -10.988  17.033  1.00  0.00           H  
ATOM   1168  HZ3 LYS D  75     -25.525 -10.324  16.431  1.00  0.00           H  
ATOM   1169  N   SER D  76     -25.329 -18.179  21.850  1.00 67.21           N  
ATOM   1170  CA  SER D  76     -24.605 -19.161  22.661  1.00 67.22           C  
ATOM   1171  C   SER D  76     -23.848 -20.213  21.822  1.00 67.18           C  
ATOM   1172  O   SER D  76     -22.820 -20.721  22.267  1.00 67.19           O  
ATOM   1173  CB  SER D  76     -25.635 -19.889  23.550  1.00 67.05           C  
ATOM   1174  OG  SER D  76     -26.147 -19.011  24.532  1.00 67.04           O  
ATOM   1175  HA  SER D  76     -23.879 -18.641  23.288  1.00 67.22           H  
ATOM   1176  HB3 SER D  76     -25.176 -20.735  24.063  1.00 67.05           H  
ATOM   1177  HB2 SER D  76     -26.459 -20.286  22.954  1.00 67.05           H  
ATOM   1178  HG  SER D  76     -26.783 -19.478  25.053  1.00 67.04           H  
ATOM   1179  H   SER D  76     -26.335 -18.183  21.935  1.00 67.21           H  
ATOM   1180  N   GLU D  77     -24.358 -20.527  20.620  1.00 67.01           N  
ATOM   1181  CA  GLU D  77     -23.835 -21.506  19.666  1.00 66.70           C  
ATOM   1182  C   GLU D  77     -24.331 -21.178  18.242  1.00 66.39           C  
ATOM   1183  O   GLU D  77     -24.896 -20.106  18.019  1.00 66.39           O  
ATOM   1184  CB  GLU D  77     -24.153 -22.935  20.177  1.00 66.83           C  
ATOM   1185  CG  GLU D  77     -25.629 -23.367  20.025  1.00 66.70           C  
ATOM   1186  CD  GLU D  77     -26.029 -24.463  21.013  1.00 67.03           C  
ATOM   1187  OE1 GLU D  77     -26.511 -25.512  20.531  1.00 67.00           O  
ATOM   1188  OE2 GLU D  77     -25.862 -24.231  22.230  1.00 66.89           O1-
ATOM   1189  H   GLU D  77     -25.196 -20.043  20.334  1.00 67.01           H  
ATOM   1190  HA  GLU D  77     -22.750 -21.390  19.642  1.00 66.70           H  
ATOM   1191  HB3 GLU D  77     -23.827 -23.024  21.214  1.00 66.83           H  
ATOM   1192  HB2 GLU D  77     -23.534 -23.651  19.635  1.00 66.83           H  
ATOM   1193  HG3 GLU D  77     -25.831 -23.693  19.003  1.00 66.70           H  
ATOM   1194  HG2 GLU D  77     -26.289 -22.520  20.215  1.00 66.70           H  
ATOM   1195  N   LYS D  78     -24.110 -22.119  17.305  1.00 65.78           N  
ATOM   1196  CA  LYS D  78     -24.463 -22.170  15.877  1.00 65.04           C  
ATOM   1197  C   LYS D  78     -23.281 -22.014  14.913  1.00 64.26           C  
ATOM   1198  O   LYS D  78     -22.390 -21.193  15.128  1.00 64.42           O  
ATOM   1199  CB  LYS D  78     -25.703 -21.347  15.435  1.00 65.03           C  
ATOM   1200  CG  LYS D  78     -27.052 -21.908  15.923  1.00 65.44           C  
ATOM   1201  CD  LYS D  78     -27.817 -22.715  14.856  1.00 66.38           C  
ATOM   1202  CE  LYS D  78     -27.118 -24.014  14.424  1.00 66.74           C  
ATOM   1203  NZ  LYS D  78     -27.933 -24.765  13.455  1.00 67.25           N1+
ATOM   1204  H   LYS D  78     -23.618 -22.937  17.636  1.00 65.78           H  
ATOM   1205  HA  LYS D  78     -24.753 -23.216  15.769  1.00 65.04           H  
ATOM   1206  HB3 LYS D  78     -25.736 -21.293  14.345  1.00 65.03           H  
ATOM   1207  HB2 LYS D  78     -25.599 -20.304  15.726  1.00 65.03           H  
ATOM   1208  HG3 LYS D  78     -27.681 -21.066  16.215  1.00 65.44           H  
ATOM   1209  HG2 LYS D  78     -26.921 -22.499  16.830  1.00 65.44           H  
ATOM   1210  HD3 LYS D  78     -27.994 -22.085  13.983  1.00 66.38           H  
ATOM   1211  HD2 LYS D  78     -28.803 -22.956  15.253  1.00 66.38           H  
ATOM   1212  HE3 LYS D  78     -26.927 -24.648  15.291  1.00 66.74           H  
ATOM   1213  HE2 LYS D  78     -26.157 -23.798  13.959  1.00 66.74           H  
ATOM   1214  HZ1 LYS D  78     -28.083 -24.201  12.630  1.00 67.25           H  
ATOM   1215  HZ2 LYS D  78     -27.456 -25.617  13.198  1.00 67.25           H  
ATOM   1216  HZ3 LYS D  78     -28.826 -24.994  13.868  1.00 67.25           H  
ATOM   1217  N   GLY D  79     -23.337 -22.793  13.818  1.00 63.27           N  
ATOM   1218  CA  GLY D  79     -22.427 -22.776  12.679  1.00 61.98           C  
ATOM   1219  C   GLY D  79     -21.167 -23.623  12.884  1.00 61.01           C  
ATOM   1220  O   GLY D  79     -20.633 -23.695  13.991  1.00 61.08           O  
ATOM   1221  H   GLY D  79     -24.107 -23.441  13.755  1.00 63.27           H  
ATOM   1222  HA3 GLY D  79     -22.127 -21.750  12.458  1.00 61.98           H  
ATOM   1223  HA2 GLY D  79     -22.972 -23.134  11.805  1.00 61.98           H  
ATOM   1224  N   ARG D  80     -20.648 -24.197  11.783  1.00 59.68           N  
ATOM   1225  CA  ARG D  80     -19.282 -24.737  11.697  1.00 58.24           C  
ATOM   1226  C   ARG D  80     -18.251 -23.584  11.704  1.00 56.46           C  
ATOM   1227  O   ARG D  80     -17.149 -23.741  12.224  1.00 56.32           O  
ATOM   1228  CB  ARG D  80     -19.148 -25.616  10.429  1.00 58.67           C  
ATOM   1229  CG  ARG D  80     -19.221 -24.899   9.064  1.00 60.32           C  
ATOM   1230  CD  ARG D  80     -19.192 -25.893   7.892  1.00 63.09           C  
ATOM   1231  NE  ARG D  80     -19.017 -25.206   6.603  1.00 64.48           N  
ATOM   1232  CZ  ARG D  80     -18.780 -25.805   5.423  1.00 64.89           C  
ATOM   1233  NH1 ARG D  80     -18.704 -27.140   5.320  1.00 64.71           N  
ATOM   1234  NH2 ARG D  80     -18.615 -25.055   4.326  1.00 64.70           N1+
ATOM   1235  H   ARG D  80     -21.164 -24.119  10.919  1.00 59.68           H  
ATOM   1236  HA  ARG D  80     -19.099 -25.365  12.572  1.00 58.24           H  
ATOM   1237  HB3 ARG D  80     -19.918 -26.389  10.464  1.00 58.67           H  
ATOM   1238  HB2 ARG D  80     -18.200 -26.154  10.483  1.00 58.67           H  
ATOM   1239  HG3 ARG D  80     -18.388 -24.203   8.962  1.00 60.32           H  
ATOM   1240  HG2 ARG D  80     -20.132 -24.303   9.007  1.00 60.32           H  
ATOM   1241  HD3 ARG D  80     -20.107 -26.485   7.867  1.00 63.09           H  
ATOM   1242  HD2 ARG D  80     -18.361 -26.587   8.022  1.00 63.09           H  
ATOM   1243  HE  ARG D  80     -19.084 -24.198   6.627  1.00 64.48           H  
ATOM   1244 HH12 ARG D  80     -18.521 -27.580   4.429  1.00 64.71           H  
ATOM   1245 HH11 ARG D  80     -18.821 -27.716   6.141  1.00 64.71           H  
ATOM   1246 HH22 ARG D  80     -18.434 -25.488   3.432  1.00 64.70           H  
ATOM   1247 HH21 ARG D  80     -18.664 -24.047   4.383  1.00 64.70           H  
ATOM   1248  N   ASN D  81     -18.677 -22.415  11.199  1.00 54.29           N  
ATOM   1249  CA  ASN D  81     -18.173 -21.071  11.445  1.00 52.13           C  
ATOM   1250  C   ASN D  81     -19.367 -20.108  11.431  1.00 50.29           C  
ATOM   1251  O   ASN D  81     -20.294 -20.292  10.640  1.00 50.11           O  
ATOM   1252  CB  ASN D  81     -17.041 -20.673  10.471  1.00 52.23           C  
ATOM   1253  CG  ASN D  81     -15.655 -21.125  10.936  1.00 52.82           C  
ATOM   1254  OD1 ASN D  81     -15.137 -20.609  11.923  1.00 54.35           O  
ATOM   1255  ND2 ASN D  81     -15.053 -22.091  10.239  1.00 53.07           N  
ATOM   1256  H   ASN D  81     -19.590 -22.433  10.769  1.00 54.29           H  
ATOM   1257  HA  ASN D  81     -17.790 -21.052  12.468  1.00 52.13           H  
ATOM   1258  HB3 ASN D  81     -17.008 -19.588  10.377  1.00 52.23           H  
ATOM   1259  HB2 ASN D  81     -17.248 -21.050   9.468  1.00 52.23           H  
ATOM   1260 HD22 ASN D  81     -14.135 -22.407  10.517  1.00 53.07           H  
ATOM   1261 HD21 ASN D  81     -15.500 -22.486   9.426  1.00 53.07           H  
ATOM   1262  N   LYS D  82     -19.346 -19.088  12.303  1.00 48.13           N  
ATOM   1263  CA  LYS D  82     -20.371 -18.049  12.383  1.00 46.09           C  
ATOM   1264  C   LYS D  82     -19.967 -16.872  11.485  1.00 44.63           C  
ATOM   1265  O   LYS D  82     -18.828 -16.407  11.532  1.00 44.50           O  
ATOM   1266  CB  LYS D  82     -20.480 -17.566  13.845  1.00 46.17           C  
ATOM   1267  CG  LYS D  82     -21.577 -16.498  14.062  1.00 46.42           C  
ATOM   1268  CD  LYS D  82     -22.180 -16.481  15.476  1.00 47.44           C  
ATOM   1269  CE  LYS D  82     -23.174 -17.630  15.716  1.00 47.76           C  
ATOM   1270  NZ  LYS D  82     -23.751 -17.570  17.069  1.00 48.05           N1+
ATOM   1271  H   LYS D  82     -18.545 -18.996  12.917  1.00 48.13           H  
ATOM   1272  HA  LYS D  82     -21.338 -18.451  12.073  1.00 46.09           H  
ATOM   1273  HB3 LYS D  82     -19.519 -17.177  14.186  1.00 46.17           H  
ATOM   1274  HB2 LYS D  82     -20.687 -18.435  14.470  1.00 46.17           H  
ATOM   1275  HG3 LYS D  82     -22.386 -16.637  13.344  1.00 46.42           H  
ATOM   1276  HG2 LYS D  82     -21.155 -15.516  13.842  1.00 46.42           H  
ATOM   1277  HD3 LYS D  82     -22.704 -15.534  15.616  1.00 47.44           H  
ATOM   1278  HD2 LYS D  82     -21.386 -16.500  16.224  1.00 47.44           H  
ATOM   1279  HE3 LYS D  82     -22.686 -18.596  15.597  1.00 47.76           H  
ATOM   1280  HE2 LYS D  82     -23.987 -17.590  14.989  1.00 47.76           H  
ATOM   1281  HZ1 LYS D  82     -24.286 -16.721  17.176  1.00 48.05           H  
ATOM   1282  HZ2 LYS D  82     -24.354 -18.371  17.216  1.00 48.05           H  
ATOM   1283  HZ3 LYS D  82     -23.010 -17.590  17.755  1.00 48.05           H  
ATOM   1284  N   PHE D  83     -20.929 -16.394  10.684  1.00 42.72           N  
ATOM   1285  CA  PHE D  83     -20.791 -15.305   9.722  1.00 41.04           C  
ATOM   1286  C   PHE D  83     -21.875 -14.246   9.970  1.00 40.06           C  
ATOM   1287  O   PHE D  83     -22.945 -14.547  10.504  1.00 39.63           O  
ATOM   1288  CB  PHE D  83     -20.879 -15.865   8.284  1.00 40.70           C  
ATOM   1289  CG  PHE D  83     -19.797 -16.863   7.904  1.00 39.79           C  
ATOM   1290  CD1 PHE D  83     -18.575 -16.418   7.361  1.00 40.14           C  
ATOM   1291  CD2 PHE D  83     -20.013 -18.244   8.092  1.00 39.85           C  
ATOM   1292  CE1 PHE D  83     -17.569 -17.347   7.030  1.00 40.61           C  
ATOM   1293  CE2 PHE D  83     -19.009 -19.172   7.759  1.00 40.91           C  
ATOM   1294  CZ  PHE D  83     -17.784 -18.724   7.231  1.00 39.78           C  
ATOM   1295  H   PHE D  83     -21.839 -16.835  10.728  1.00 42.72           H  
ATOM   1296  HA  PHE D  83     -19.821 -14.822   9.851  1.00 41.04           H  
ATOM   1297  HB3 PHE D  83     -20.843 -15.044   7.566  1.00 40.70           H  
ATOM   1298  HB2 PHE D  83     -21.847 -16.343   8.134  1.00 40.70           H  
ATOM   1299  HD1 PHE D  83     -18.404 -15.365   7.203  1.00 40.14           H  
ATOM   1300  HD2 PHE D  83     -20.948 -18.595   8.505  1.00 39.85           H  
ATOM   1301  HE1 PHE D  83     -16.630 -17.005   6.625  1.00 40.61           H  
ATOM   1302  HE2 PHE D  83     -19.176 -20.228   7.915  1.00 40.91           H  
ATOM   1303  HZ  PHE D  83     -17.011 -19.436   6.982  1.00 39.78           H  
ATOM   1304  N   VAL D  84     -21.600 -13.009   9.530  1.00 39.17           N  
ATOM   1305  CA  VAL D  84     -22.521 -11.872   9.509  1.00 38.51           C  
ATOM   1306  C   VAL D  84     -22.475 -11.217   8.124  1.00 38.56           C  
ATOM   1307  O   VAL D  84     -21.399 -11.058   7.547  1.00 38.09           O  
ATOM   1308  CB  VAL D  84     -22.249 -10.876  10.670  1.00 38.26           C  
ATOM   1309  CG1 VAL D  84     -22.604 -11.466  12.046  1.00 37.63           C  
ATOM   1310  CG2 VAL D  84     -20.828 -10.280  10.659  1.00 37.58           C  
ATOM   1311  H   VAL D  84     -20.688 -12.848   9.121  1.00 39.17           H  
ATOM   1312  HA  VAL D  84     -23.537 -12.252   9.631  1.00 38.51           H  
ATOM   1313  HB  VAL D  84     -22.923 -10.030  10.534  1.00 38.26           H  
ATOM   1314 HG11 VAL D  84     -22.417 -10.746  12.844  1.00 37.63           H  
ATOM   1315 HG12 VAL D  84     -23.658 -11.735  12.096  1.00 37.63           H  
ATOM   1316 HG13 VAL D  84     -22.027 -12.363  12.264  1.00 37.63           H  
ATOM   1317 HG21 VAL D  84     -20.667  -9.623  11.514  1.00 37.58           H  
ATOM   1318 HG22 VAL D  84     -20.064 -11.054  10.684  1.00 37.58           H  
ATOM   1319 HG23 VAL D  84     -20.652  -9.683   9.764  1.00 37.58           H  
ATOM   1320  N   THR D  85     -23.647 -10.814   7.611  1.00 38.80           N  
ATOM   1321  CA  THR D  85     -23.812 -10.082   6.358  1.00 38.92           C  
ATOM   1322  C   THR D  85     -23.745  -8.589   6.714  1.00 39.37           C  
ATOM   1323  O   THR D  85     -24.696  -8.028   7.260  1.00 39.78           O  
ATOM   1324  CB  THR D  85     -25.203 -10.423   5.759  1.00 38.86           C  
ATOM   1325  OG1 THR D  85     -25.266 -11.813   5.507  1.00 38.28           O  
ATOM   1326  CG2 THR D  85     -25.483  -9.714   4.420  1.00 38.14           C  
ATOM   1327  H   THR D  85     -24.473 -10.929   8.184  1.00 38.80           H  
ATOM   1328  HA  THR D  85     -23.031 -10.337   5.641  1.00 38.92           H  
ATOM   1329  HB  THR D  85     -25.997 -10.185   6.468  1.00 38.86           H  
ATOM   1330  HG1 THR D  85     -25.154 -12.268   6.327  1.00 38.28           H  
ATOM   1331 HG21 THR D  85     -26.442 -10.025   4.003  1.00 38.14           H  
ATOM   1332 HG22 THR D  85     -25.518  -8.631   4.531  1.00 38.14           H  
ATOM   1333 HG23 THR D  85     -24.712  -9.947   3.685  1.00 38.14           H  
ATOM   1334  N   VAL D  86     -22.606  -7.959   6.398  1.00 39.68           N  
ATOM   1335  CA  VAL D  86     -22.358  -6.529   6.556  1.00 40.32           C  
ATOM   1336  C   VAL D  86     -22.831  -5.868   5.248  1.00 40.65           C  
ATOM   1337  O   VAL D  86     -22.309  -6.182   4.177  1.00 40.35           O  
ATOM   1338  CB  VAL D  86     -20.831  -6.306   6.761  1.00 40.40           C  
ATOM   1339  CG1 VAL D  86     -20.479  -4.819   6.926  1.00 41.09           C  
ATOM   1340  CG2 VAL D  86     -20.276  -7.099   7.961  1.00 39.46           C  
ATOM   1341  H   VAL D  86     -21.879  -8.491   5.937  1.00 39.68           H  
ATOM   1342  HA  VAL D  86     -22.908  -6.129   7.410  1.00 40.32           H  
ATOM   1343  HB  VAL D  86     -20.301  -6.667   5.877  1.00 40.40           H  
ATOM   1344 HG11 VAL D  86     -19.407  -4.682   7.064  1.00 41.09           H  
ATOM   1345 HG12 VAL D  86     -20.761  -4.242   6.047  1.00 41.09           H  
ATOM   1346 HG13 VAL D  86     -20.983  -4.381   7.787  1.00 41.09           H  
ATOM   1347 HG21 VAL D  86     -19.211  -6.905   8.098  1.00 39.46           H  
ATOM   1348 HG22 VAL D  86     -20.783  -6.825   8.887  1.00 39.46           H  
ATOM   1349 HG23 VAL D  86     -20.385  -8.175   7.823  1.00 39.46           H  
ATOM   1350  N   GLN D  87     -23.834  -4.982   5.345  1.00 41.28           N  
ATOM   1351  CA  GLN D  87     -24.546  -4.392   4.215  1.00 41.70           C  
ATOM   1352  C   GLN D  87     -24.584  -2.867   4.348  1.00 41.77           C  
ATOM   1353  O   GLN D  87     -25.193  -2.347   5.280  1.00 41.94           O  
ATOM   1354  CB  GLN D  87     -25.956  -5.018   4.132  1.00 41.75           C  
ATOM   1355  CG  GLN D  87     -26.763  -4.588   2.891  1.00 42.94           C  
ATOM   1356  CD  GLN D  87     -28.192  -5.129   2.920  1.00 44.13           C  
ATOM   1357  OE1 GLN D  87     -29.022  -4.673   3.703  1.00 45.02           O  
ATOM   1358  NE2 GLN D  87     -28.494  -6.093   2.049  1.00 44.87           N  
ATOM   1359  H   GLN D  87     -24.205  -4.774   6.263  1.00 41.28           H  
ATOM   1360  HA  GLN D  87     -24.030  -4.630   3.284  1.00 41.70           H  
ATOM   1361  HB3 GLN D  87     -26.518  -4.776   5.037  1.00 41.75           H  
ATOM   1362  HB2 GLN D  87     -25.862  -6.106   4.125  1.00 41.75           H  
ATOM   1363  HG3 GLN D  87     -26.258  -4.911   1.981  1.00 42.94           H  
ATOM   1364  HG2 GLN D  87     -26.829  -3.502   2.830  1.00 42.94           H  
ATOM   1365 HE22 GLN D  87     -29.427  -6.467   1.999  1.00 44.87           H  
ATOM   1366 HE21 GLN D  87     -27.766  -6.510   1.476  1.00 44.87           H  
ATOM   1367  N   ALA D  88     -23.985  -2.167   3.375  1.00 41.75           N  
ATOM   1368  CA  ALA D  88     -24.145  -0.736   3.131  1.00 41.85           C  
ATOM   1369  C   ALA D  88     -25.123  -0.532   1.963  1.00 41.72           C  
ATOM   1370  O   ALA D  88     -25.293  -1.417   1.123  1.00 41.59           O  
ATOM   1371  CB  ALA D  88     -22.786  -0.167   2.703  1.00 41.29           C  
ATOM   1372  H   ALA D  88     -23.522  -2.690   2.642  1.00 41.75           H  
ATOM   1373  HA  ALA D  88     -24.504  -0.216   4.018  1.00 41.85           H  
ATOM   1374  HB1 ALA D  88     -22.855   0.894   2.460  1.00 41.29           H  
ATOM   1375  HB2 ALA D  88     -22.053  -0.262   3.503  1.00 41.29           H  
ATOM   1376  HB3 ALA D  88     -22.395  -0.687   1.828  1.00 41.29           H  
ATOM   1377  N   THR D  89     -25.741   0.657   1.893  1.00 41.93           N  
ATOM   1378  CA  THR D  89     -26.594   1.091   0.789  1.00 42.48           C  
ATOM   1379  C   THR D  89     -26.346   2.575   0.495  1.00 42.70           C  
ATOM   1380  O   THR D  89     -26.782   3.447   1.245  1.00 42.54           O  
ATOM   1381  CB  THR D  89     -28.061   0.619   0.970  1.00 42.38           C  
ATOM   1382  OG1 THR D  89     -28.820   0.941  -0.180  1.00 43.16           O  
ATOM   1383  CG2 THR D  89     -28.791   1.184   2.200  1.00 42.23           C  
ATOM   1384  H   THR D  89     -25.581   1.325   2.636  1.00 41.93           H  
ATOM   1385  HA  THR D  89     -26.237   0.570  -0.099  1.00 42.48           H  
ATOM   1386  HB  THR D  89     -28.061  -0.469   1.046  1.00 42.38           H  
ATOM   1387  HG1 THR D  89     -28.904   1.883  -0.244  1.00 43.16           H  
ATOM   1388 HG21 THR D  89     -29.795   0.767   2.279  1.00 42.23           H  
ATOM   1389 HG22 THR D  89     -28.266   0.932   3.120  1.00 42.23           H  
ATOM   1390 HG23 THR D  89     -28.894   2.268   2.157  1.00 42.23           H  
ATOM   1391  N   PHE D  90     -25.616   2.835  -0.600  1.00 43.41           N  
ATOM   1392  CA  PHE D  90     -25.166   4.138  -1.079  1.00 44.09           C  
ATOM   1393  C   PHE D  90     -26.269   4.694  -1.990  1.00 44.64           C  
ATOM   1394  O   PHE D  90     -26.271   4.470  -3.202  1.00 44.80           O  
ATOM   1395  CB  PHE D  90     -23.875   3.921  -1.902  1.00 43.81           C  
ATOM   1396  CG  PHE D  90     -22.686   3.394  -1.116  1.00 43.70           C  
ATOM   1397  CD1 PHE D  90     -21.658   4.270  -0.711  1.00 43.69           C  
ATOM   1398  CD2 PHE D  90     -22.578   2.016  -0.828  1.00 43.56           C  
ATOM   1399  CE1 PHE D  90     -20.535   3.771  -0.025  1.00 43.25           C  
ATOM   1400  CE2 PHE D  90     -21.455   1.522  -0.139  1.00 42.69           C  
ATOM   1401  CZ  PHE D  90     -20.432   2.400   0.264  1.00 42.19           C  
ATOM   1402  H   PHE D  90     -25.351   2.043  -1.172  1.00 43.41           H  
ATOM   1403  HA  PHE D  90     -24.980   4.818  -0.249  1.00 44.09           H  
ATOM   1404  HB3 PHE D  90     -23.584   4.864  -2.367  1.00 43.81           H  
ATOM   1405  HB2 PHE D  90     -24.052   3.228  -2.727  1.00 43.81           H  
ATOM   1406  HD1 PHE D  90     -21.720   5.324  -0.939  1.00 43.69           H  
ATOM   1407  HD2 PHE D  90     -23.351   1.330  -1.142  1.00 43.56           H  
ATOM   1408  HE1 PHE D  90     -19.738   4.433   0.270  1.00 43.25           H  
ATOM   1409  HE2 PHE D  90     -21.375   0.469   0.075  1.00 42.69           H  
ATOM   1410  HZ  PHE D  90     -19.564   2.028   0.786  1.00 42.19           H  
ATOM   1411  N   GLY D  91     -27.258   5.360  -1.375  1.00 45.29           N  
ATOM   1412  CA  GLY D  91     -28.545   5.659  -1.991  1.00 45.71           C  
ATOM   1413  C   GLY D  91     -29.363   4.369  -2.114  1.00 46.20           C  
ATOM   1414  O   GLY D  91     -29.625   3.707  -1.109  1.00 46.16           O  
ATOM   1415  H   GLY D  91     -27.175   5.522  -0.380  1.00 45.29           H  
ATOM   1416  HA3 GLY D  91     -28.405   6.136  -2.963  1.00 45.71           H  
ATOM   1417  HA2 GLY D  91     -29.083   6.366  -1.359  1.00 45.71           H  
ATOM   1418  N   THR D  92     -29.734   4.011  -3.352  1.00 46.66           N  
ATOM   1419  CA  THR D  92     -30.425   2.766  -3.701  1.00 46.99           C  
ATOM   1420  C   THR D  92     -29.446   1.619  -4.041  1.00 47.17           C  
ATOM   1421  O   THR D  92     -29.889   0.475  -4.146  1.00 47.43           O  
ATOM   1422  CB  THR D  92     -31.329   3.042  -4.934  1.00 47.09           C  
ATOM   1423  OG1 THR D  92     -30.576   3.425  -6.074  1.00 47.13           O  
ATOM   1424  CG2 THR D  92     -32.412   4.101  -4.673  1.00 47.10           C  
ATOM   1425  H   THR D  92     -29.486   4.616  -4.121  1.00 46.66           H  
ATOM   1426  HA  THR D  92     -31.052   2.440  -2.869  1.00 46.99           H  
ATOM   1427  HB  THR D  92     -31.845   2.117  -5.198  1.00 47.09           H  
ATOM   1428  HG1 THR D  92     -30.011   2.708  -6.320  1.00 47.13           H  
ATOM   1429 HG21 THR D  92     -33.072   4.204  -5.535  1.00 47.10           H  
ATOM   1430 HG22 THR D  92     -33.029   3.825  -3.818  1.00 47.10           H  
ATOM   1431 HG23 THR D  92     -31.981   5.082  -4.470  1.00 47.10           H  
ATOM   1432  N   GLN D  93     -28.143   1.903  -4.229  1.00 47.12           N  
ATOM   1433  CA  GLN D  93     -27.134   0.928  -4.643  1.00 47.04           C  
ATOM   1434  C   GLN D  93     -26.588   0.195  -3.406  1.00 46.63           C  
ATOM   1435  O   GLN D  93     -25.769   0.737  -2.663  1.00 46.54           O  
ATOM   1436  CB  GLN D  93     -25.992   1.681  -5.370  1.00 47.21           C  
ATOM   1437  CG  GLN D  93     -24.848   0.787  -5.899  1.00 48.41           C  
ATOM   1438  CD  GLN D  93     -25.292  -0.198  -6.983  1.00 50.11           C  
ATOM   1439  OE1 GLN D  93     -25.896   0.199  -7.976  1.00 50.25           O  
ATOM   1440  NE2 GLN D  93     -24.985  -1.484  -6.801  1.00 49.96           N  
ATOM   1441  H   GLN D  93     -27.835   2.857  -4.098  1.00 47.12           H  
ATOM   1442  HA  GLN D  93     -27.582   0.209  -5.332  1.00 47.04           H  
ATOM   1443  HB3 GLN D  93     -25.559   2.432  -4.710  1.00 47.21           H  
ATOM   1444  HB2 GLN D  93     -26.414   2.245  -6.204  1.00 47.21           H  
ATOM   1445  HG3 GLN D  93     -24.346   0.263  -5.085  1.00 48.41           H  
ATOM   1446  HG2 GLN D  93     -24.095   1.426  -6.355  1.00 48.41           H  
ATOM   1447 HE22 GLN D  93     -25.245  -2.160  -7.505  1.00 49.96           H  
ATOM   1448 HE21 GLN D  93     -24.514  -1.782  -5.960  1.00 49.96           H  
ATOM   1449  N   VAL D  94     -27.040  -1.053  -3.215  1.00 46.16           N  
ATOM   1450  CA  VAL D  94     -26.631  -1.943  -2.130  1.00 45.34           C  
ATOM   1451  C   VAL D  94     -25.263  -2.557  -2.479  1.00 44.87           C  
ATOM   1452  O   VAL D  94     -25.046  -3.015  -3.603  1.00 44.94           O  
ATOM   1453  CB  VAL D  94     -27.695  -3.065  -1.950  1.00 45.56           C  
ATOM   1454  CG1 VAL D  94     -27.344  -4.043  -0.809  1.00 44.61           C  
ATOM   1455  CG2 VAL D  94     -29.101  -2.487  -1.695  1.00 45.24           C  
ATOM   1456  H   VAL D  94     -27.715  -1.417  -3.872  1.00 46.16           H  
ATOM   1457  HA  VAL D  94     -26.561  -1.372  -1.205  1.00 45.34           H  
ATOM   1458  HB  VAL D  94     -27.748  -3.645  -2.873  1.00 45.56           H  
ATOM   1459 HG11 VAL D  94     -28.128  -4.789  -0.674  1.00 44.61           H  
ATOM   1460 HG12 VAL D  94     -26.421  -4.592  -1.000  1.00 44.61           H  
ATOM   1461 HG13 VAL D  94     -27.227  -3.513   0.136  1.00 44.61           H  
ATOM   1462 HG21 VAL D  94     -29.834  -3.283  -1.561  1.00 45.24           H  
ATOM   1463 HG22 VAL D  94     -29.116  -1.872  -0.795  1.00 45.24           H  
ATOM   1464 HG23 VAL D  94     -29.449  -1.872  -2.524  1.00 45.24           H  
ATOM   1465  N   VAL D  95     -24.360  -2.571  -1.489  1.00 44.02           N  
ATOM   1466  CA  VAL D  95     -23.048  -3.213  -1.522  1.00 43.32           C  
ATOM   1467  C   VAL D  95     -22.944  -4.032  -0.229  1.00 42.85           C  
ATOM   1468  O   VAL D  95     -23.060  -3.474   0.862  1.00 42.42           O  
ATOM   1469  CB  VAL D  95     -21.909  -2.169  -1.692  1.00 43.27           C  
ATOM   1470  CG1 VAL D  95     -20.545  -2.848  -1.897  1.00 43.16           C  
ATOM   1471  CG2 VAL D  95     -22.157  -1.175  -2.841  1.00 43.81           C  
ATOM   1472  H   VAL D  95     -24.635  -2.175  -0.598  1.00 44.02           H  
ATOM   1473  HA  VAL D  95     -23.006  -3.903  -2.367  1.00 43.32           H  
ATOM   1474  HB  VAL D  95     -21.847  -1.586  -0.772  1.00 43.27           H  
ATOM   1475 HG11 VAL D  95     -19.740  -2.114  -1.953  1.00 43.16           H  
ATOM   1476 HG12 VAL D  95     -20.309  -3.532  -1.084  1.00 43.16           H  
ATOM   1477 HG13 VAL D  95     -20.532  -3.426  -2.822  1.00 43.16           H  
ATOM   1478 HG21 VAL D  95     -21.308  -0.502  -2.967  1.00 43.81           H  
ATOM   1479 HG22 VAL D  95     -22.311  -1.702  -3.782  1.00 43.81           H  
ATOM   1480 HG23 VAL D  95     -23.032  -0.552  -2.660  1.00 43.81           H  
ATOM   1481  N   GLU D  96     -22.744  -5.351  -0.359  1.00 42.21           N  
ATOM   1482  CA  GLU D  96     -22.827  -6.326   0.726  1.00 41.61           C  
ATOM   1483  C   GLU D  96     -21.688  -7.344   0.655  1.00 40.70           C  
ATOM   1484  O   GLU D  96     -21.298  -7.774  -0.431  1.00 40.39           O  
ATOM   1485  CB  GLU D  96     -24.269  -6.897   0.820  1.00 41.72           C  
ATOM   1486  CG  GLU D  96     -24.422  -8.436   0.741  1.00 43.27           C  
ATOM   1487  CD  GLU D  96     -25.875  -8.912   0.672  1.00 45.13           C  
ATOM   1488  OE1 GLU D  96     -26.778  -8.095   0.955  1.00 45.97           O  
ATOM   1489  OE2 GLU D  96     -26.057 -10.101   0.335  1.00 46.11           O1-
ATOM   1490  H   GLU D  96     -22.620  -5.729  -1.288  1.00 42.21           H  
ATOM   1491  HA  GLU D  96     -22.649  -5.783   1.655  1.00 41.61           H  
ATOM   1492  HB3 GLU D  96     -24.898  -6.440   0.054  1.00 41.72           H  
ATOM   1493  HB2 GLU D  96     -24.691  -6.571   1.771  1.00 41.72           H  
ATOM   1494  HG3 GLU D  96     -23.945  -8.911   1.598  1.00 43.27           H  
ATOM   1495  HG2 GLU D  96     -23.924  -8.813  -0.153  1.00 43.27           H  
ATOM   1496  N   LYS D  97     -21.198  -7.750   1.834  1.00 39.73           N  
ATOM   1497  CA  LYS D  97     -20.157  -8.748   2.020  1.00 38.94           C  
ATOM   1498  C   LYS D  97     -20.452  -9.573   3.273  1.00 38.47           C  
ATOM   1499  O   LYS D  97     -20.688  -9.007   4.341  1.00 38.06           O  
ATOM   1500  CB  LYS D  97     -18.770  -8.068   2.014  1.00 38.84           C  
ATOM   1501  CG  LYS D  97     -17.567  -9.031   2.020  1.00 38.35           C  
ATOM   1502  CD  LYS D  97     -17.589 -10.026   0.849  1.00 38.50           C  
ATOM   1503  CE  LYS D  97     -16.233 -10.685   0.588  1.00 38.75           C  
ATOM   1504  NZ  LYS D  97     -16.310 -11.585  -0.573  1.00 40.61           N1+
ATOM   1505  H   LYS D  97     -21.594  -7.349   2.676  1.00 39.73           H  
ATOM   1506  HA  LYS D  97     -20.210  -9.428   1.170  1.00 38.94           H  
ATOM   1507  HB3 LYS D  97     -18.691  -7.394   2.868  1.00 38.84           H  
ATOM   1508  HB2 LYS D  97     -18.692  -7.431   1.132  1.00 38.84           H  
ATOM   1509  HG3 LYS D  97     -17.518  -9.574   2.964  1.00 38.35           H  
ATOM   1510  HG2 LYS D  97     -16.657  -8.432   1.971  1.00 38.35           H  
ATOM   1511  HD3 LYS D  97     -17.915  -9.517  -0.058  1.00 38.50           H  
ATOM   1512  HD2 LYS D  97     -18.330 -10.802   1.045  1.00 38.50           H  
ATOM   1513  HE3 LYS D  97     -15.914 -11.253   1.461  1.00 38.75           H  
ATOM   1514  HE2 LYS D  97     -15.473  -9.928   0.390  1.00 38.75           H  
ATOM   1515  HZ1 LYS D  97     -16.659 -11.067  -1.371  1.00 40.61           H  
ATOM   1516  HZ2 LYS D  97     -15.390 -11.941  -0.795  1.00 40.61           H  
ATOM   1517  HZ3 LYS D  97     -16.938 -12.351  -0.375  1.00 40.61           H  
ATOM   1518  N   VAL D  98     -20.399 -10.908   3.145  1.00 37.92           N  
ATOM   1519  CA  VAL D  98     -20.463 -11.843   4.267  1.00 37.37           C  
ATOM   1520  C   VAL D  98     -19.040 -11.995   4.837  1.00 37.01           C  
ATOM   1521  O   VAL D  98     -18.081 -12.241   4.100  1.00 37.25           O  
ATOM   1522  CB  VAL D  98     -21.074 -13.199   3.812  1.00 37.73           C  
ATOM   1523  CG1 VAL D  98     -22.527 -13.015   3.342  1.00 36.58           C  
ATOM   1524  CG2 VAL D  98     -20.270 -13.970   2.752  1.00 37.78           C  
ATOM   1525  H   VAL D  98     -20.221 -11.298   2.230  1.00 37.92           H  
ATOM   1526  HA  VAL D  98     -21.112 -11.432   5.039  1.00 37.37           H  
ATOM   1527  HB  VAL D  98     -21.120 -13.839   4.695  1.00 37.73           H  
ATOM   1528 HG11 VAL D  98     -22.998 -13.974   3.133  1.00 36.58           H  
ATOM   1529 HG12 VAL D  98     -23.123 -12.517   4.105  1.00 36.58           H  
ATOM   1530 HG13 VAL D  98     -22.586 -12.415   2.433  1.00 36.58           H  
ATOM   1531 HG21 VAL D  98     -20.811 -14.854   2.415  1.00 37.78           H  
ATOM   1532 HG22 VAL D  98     -20.053 -13.360   1.877  1.00 37.78           H  
ATOM   1533 HG23 VAL D  98     -19.328 -14.321   3.163  1.00 37.78           H  
ATOM   1534  N   VAL D  99     -18.915 -11.782   6.154  1.00 36.17           N  
ATOM   1535  CA  VAL D  99     -17.657 -11.687   6.890  1.00 35.51           C  
ATOM   1536  C   VAL D  99     -17.704 -12.662   8.073  1.00 35.56           C  
ATOM   1537  O   VAL D  99     -18.716 -12.758   8.766  1.00 34.70           O  
ATOM   1538  CB  VAL D  99     -17.382 -10.218   7.324  1.00 35.17           C  
ATOM   1539  CG1 VAL D  99     -15.982 -10.055   7.941  1.00 34.20           C  
ATOM   1540  CG2 VAL D  99     -17.542  -9.199   6.180  1.00 33.95           C  
ATOM   1541  H   VAL D  99     -19.757 -11.584   6.681  1.00 36.17           H  
ATOM   1542  HA  VAL D  99     -16.836 -11.999   6.243  1.00 35.51           H  
ATOM   1543  HB  VAL D  99     -18.112  -9.947   8.089  1.00 35.17           H  
ATOM   1544 HG11 VAL D  99     -15.797  -9.015   8.209  1.00 34.20           H  
ATOM   1545 HG12 VAL D  99     -15.859 -10.648   8.846  1.00 34.20           H  
ATOM   1546 HG13 VAL D  99     -15.208 -10.356   7.237  1.00 34.20           H  
ATOM   1547 HG21 VAL D  99     -17.282  -8.192   6.508  1.00 33.95           H  
ATOM   1548 HG22 VAL D  99     -16.903  -9.449   5.334  1.00 33.95           H  
ATOM   1549 HG23 VAL D  99     -18.570  -9.153   5.826  1.00 33.95           H  
ATOM   1550  N   LEU D 100     -16.585 -13.365   8.299  1.00 35.66           N  
ATOM   1551  CA  LEU D 100     -16.362 -14.326   9.377  1.00 35.94           C  
ATOM   1552  C   LEU D 100     -16.224 -13.603  10.725  1.00 36.47           C  
ATOM   1553  O   LEU D 100     -15.617 -12.534  10.802  1.00 36.14           O  
ATOM   1554  CB  LEU D 100     -15.062 -15.079   9.019  1.00 35.80           C  
ATOM   1555  CG  LEU D 100     -14.541 -16.137  10.013  1.00 35.41           C  
ATOM   1556  CD1 LEU D 100     -15.541 -17.274  10.250  1.00 33.88           C  
ATOM   1557  CD2 LEU D 100     -13.222 -16.716   9.491  1.00 33.82           C  
ATOM   1558  H   LEU D 100     -15.796 -13.194   7.692  1.00 35.66           H  
ATOM   1559  HA  LEU D 100     -17.203 -15.019   9.416  1.00 35.94           H  
ATOM   1560  HB3 LEU D 100     -14.267 -14.353   8.857  1.00 35.80           H  
ATOM   1561  HB2 LEU D 100     -15.214 -15.565   8.057  1.00 35.80           H  
ATOM   1562  HG  LEU D 100     -14.335 -15.659  10.971  1.00 35.41           H  
ATOM   1563 HD11 LEU D 100     -15.143 -17.993  10.966  1.00 33.88           H  
ATOM   1564 HD12 LEU D 100     -16.481 -16.908  10.654  1.00 33.88           H  
ATOM   1565 HD13 LEU D 100     -15.756 -17.808   9.325  1.00 33.88           H  
ATOM   1566 HD21 LEU D 100     -12.860 -17.513  10.137  1.00 33.82           H  
ATOM   1567 HD22 LEU D 100     -13.348 -17.128   8.493  1.00 33.82           H  
ATOM   1568 HD23 LEU D 100     -12.443 -15.960   9.427  1.00 33.82           H  
ATOM   1569  N   VAL D 101     -16.791 -14.204  11.781  1.00 37.11           N  
ATOM   1570  CA  VAL D 101     -16.753 -13.716  13.156  1.00 37.90           C  
ATOM   1571  C   VAL D 101     -16.046 -14.770  14.018  1.00 38.35           C  
ATOM   1572  O   VAL D 101     -16.405 -15.947  13.983  1.00 38.46           O  
ATOM   1573  CB  VAL D 101     -18.189 -13.423  13.670  1.00 38.11           C  
ATOM   1574  CG1 VAL D 101     -18.186 -12.791  15.076  1.00 38.50           C  
ATOM   1575  CG2 VAL D 101     -18.983 -12.520  12.713  1.00 37.41           C  
ATOM   1576  H   VAL D 101     -17.283 -15.076  11.628  1.00 37.11           H  
ATOM   1577  HA  VAL D 101     -16.184 -12.787  13.202  1.00 37.90           H  
ATOM   1578  HB  VAL D 101     -18.734 -14.367  13.737  1.00 38.11           H  
ATOM   1579 HG11 VAL D 101     -19.199 -12.545  15.391  1.00 38.50           H  
ATOM   1580 HG12 VAL D 101     -17.774 -13.466  15.826  1.00 38.50           H  
ATOM   1581 HG13 VAL D 101     -17.602 -11.870  15.098  1.00 38.50           H  
ATOM   1582 HG21 VAL D 101     -19.946 -12.251  13.145  1.00 37.41           H  
ATOM   1583 HG22 VAL D 101     -18.449 -11.594  12.503  1.00 37.41           H  
ATOM   1584 HG23 VAL D 101     -19.185 -13.017  11.764  1.00 37.41           H  
ATOM   1585  N   SER D 102     -15.062 -14.325  14.813  1.00 38.82           N  
ATOM   1586  CA  SER D 102     -14.365 -15.119  15.820  1.00 39.34           C  
ATOM   1587  C   SER D 102     -15.134 -15.022  17.149  1.00 40.33           C  
ATOM   1588  O   SER D 102     -15.607 -13.948  17.522  1.00 39.86           O  
ATOM   1589  CB  SER D 102     -12.956 -14.522  15.999  1.00 39.30           C  
ATOM   1590  OG  SER D 102     -12.169 -15.294  16.881  1.00 38.32           O  
ATOM   1591  H   SER D 102     -14.839 -13.338  14.778  1.00 38.82           H  
ATOM   1592  HA  SER D 102     -14.292 -16.160  15.501  1.00 39.34           H  
ATOM   1593  HB3 SER D 102     -13.007 -13.497  16.366  1.00 39.30           H  
ATOM   1594  HB2 SER D 102     -12.440 -14.491  15.042  1.00 39.30           H  
ATOM   1595  HG  SER D 102     -12.014 -16.140  16.489  1.00 38.32           H  
ATOM   1596  N   LEU D 103     -15.269 -16.163  17.840  1.00 41.90           N  
ATOM   1597  CA  LEU D 103     -16.069 -16.331  19.057  1.00 43.37           C  
ATOM   1598  C   LEU D 103     -15.225 -16.270  20.347  1.00 44.49           C  
ATOM   1599  O   LEU D 103     -15.805 -16.279  21.433  1.00 45.44           O  
ATOM   1600  CB  LEU D 103     -16.781 -17.706  18.968  1.00 43.46           C  
ATOM   1601  CG  LEU D 103     -18.171 -17.669  18.291  1.00 44.04           C  
ATOM   1602  CD1 LEU D 103     -18.162 -17.048  16.886  1.00 42.87           C  
ATOM   1603  CD2 LEU D 103     -18.786 -19.076  18.240  1.00 43.59           C  
ATOM   1604  H   LEU D 103     -14.848 -16.997  17.460  1.00 41.90           H  
ATOM   1605  HA  LEU D 103     -16.819 -15.542  19.136  1.00 43.37           H  
ATOM   1606  HB3 LEU D 103     -16.932 -18.122  19.967  1.00 43.46           H  
ATOM   1607  HB2 LEU D 103     -16.139 -18.427  18.459  1.00 43.46           H  
ATOM   1608  HG  LEU D 103     -18.825 -17.053  18.911  1.00 44.04           H  
ATOM   1609 HD11 LEU D 103     -19.147 -17.122  16.430  1.00 42.87           H  
ATOM   1610 HD12 LEU D 103     -17.910 -15.988  16.911  1.00 42.87           H  
ATOM   1611 HD13 LEU D 103     -17.452 -17.552  16.230  1.00 42.87           H  
ATOM   1612 HD21 LEU D 103     -19.792 -19.053  17.821  1.00 43.59           H  
ATOM   1613 HD22 LEU D 103     -18.186 -19.747  17.622  1.00 43.59           H  
ATOM   1614 HD23 LEU D 103     -18.856 -19.515  19.236  1.00 43.59           H  
ATOM   1615  N   GLN D 104     -13.884 -16.190  20.254  1.00 45.49           N  
ATOM   1616  CA  GLN D 104     -12.978 -16.100  21.404  1.00 47.08           C  
ATOM   1617  C   GLN D 104     -12.921 -14.648  21.916  1.00 47.40           C  
ATOM   1618  O   GLN D 104     -12.857 -13.703  21.127  1.00 47.49           O  
ATOM   1619  CB  GLN D 104     -11.579 -16.610  20.976  1.00 47.57           C  
ATOM   1620  CG  GLN D 104     -10.748 -15.680  20.061  1.00 50.57           C  
ATOM   1621  CD  GLN D 104      -9.607 -16.389  19.323  1.00 54.55           C  
ATOM   1622  OE1 GLN D 104      -9.662 -17.587  19.054  1.00 55.89           O  
ATOM   1623  NE2 GLN D 104      -8.555 -15.641  18.986  1.00 54.58           N  
ATOM   1624  H   GLN D 104     -13.468 -16.160  19.334  1.00 45.49           H  
ATOM   1625  HA  GLN D 104     -13.350 -16.750  22.198  1.00 47.08           H  
ATOM   1626  HB3 GLN D 104     -11.718 -17.585  20.506  1.00 47.57           H  
ATOM   1627  HB2 GLN D 104     -10.991 -16.810  21.872  1.00 47.57           H  
ATOM   1628  HG3 GLN D 104     -10.338 -14.856  20.647  1.00 50.57           H  
ATOM   1629  HG2 GLN D 104     -11.392 -15.228  19.311  1.00 50.57           H  
ATOM   1630 HE22 GLN D 104      -7.779 -16.065  18.497  1.00 54.58           H  
ATOM   1631 HE21 GLN D 104      -8.535 -14.660  19.221  1.00 54.58           H  
ATOM   1632  N   SER D 105     -12.954 -14.481  23.246  1.00 47.85           N  
ATOM   1633  CA  SER D 105     -13.023 -13.189  23.936  1.00 47.89           C  
ATOM   1634  C   SER D 105     -11.653 -12.489  24.070  1.00 47.58           C  
ATOM   1635  O   SER D 105     -11.609 -11.319  24.450  1.00 47.99           O  
ATOM   1636  CB  SER D 105     -13.575 -13.445  25.355  1.00 47.93           C  
ATOM   1637  OG  SER D 105     -14.959 -13.727  25.295  1.00 49.45           O  
ATOM   1638  H   SER D 105     -12.982 -15.307  23.827  1.00 47.85           H  
ATOM   1639  HA  SER D 105     -13.692 -12.513  23.398  1.00 47.89           H  
ATOM   1640  HB3 SER D 105     -13.454 -12.568  25.994  1.00 47.93           H  
ATOM   1641  HB2 SER D 105     -13.054 -14.269  25.844  1.00 47.93           H  
ATOM   1642  HG  SER D 105     -15.407 -12.963  24.962  1.00 49.45           H  
ATOM   1643  N   NMA D 105A    -10.549 -13.182  23.748  1.00  0.00           N  
ATOM   1644  CA  NMA D 105A     -9.197 -12.649  23.798  1.00  0.00           C  
ATOM   1645  H   NMA D 105A    -10.664 -14.138  23.444  1.00  0.00           H  
ATOM   1646 1HA  NMA D 105A     -8.940 -12.334  24.811  1.00  0.00           H  
ATOM   1647 2HA  NMA D 105A     -8.485 -13.414  23.487  1.00  0.00           H  
ATOM   1648 3HA  NMA D 105A     -9.092 -11.793  23.130  1.00  0.00           H  
ATOM   1649  CH3 ACE D 328      29.980 -23.542  10.961  1.00  0.00           C  
ATOM   1650  C   ACE D 328      29.990 -22.023  10.833  1.00  0.00           C  
ATOM   1651  O   ACE D 328      30.932 -21.370  11.281  1.00  0.00           O  
ATOM   1652 1H   ACE D 328      30.838 -23.886  11.540  1.00  0.00           H  
ATOM   1653 2H   ACE D 328      29.072 -23.876  11.463  1.00  0.00           H  
ATOM   1654 3H   ACE D 328      30.024 -24.006   9.976  1.00  0.00           H  
ATOM   1655  N   SER D 329      28.931 -21.471  10.222  1.00 34.39           N  
ATOM   1656  CA  SER D 329      28.739 -20.036  10.016  1.00 34.30           C  
ATOM   1657  C   SER D 329      28.245 -19.379  11.325  1.00 34.53           C  
ATOM   1658  O   SER D 329      27.321 -19.910  11.945  1.00 34.97           O  
ATOM   1659  CB  SER D 329      27.662 -19.856   8.922  1.00 34.04           C  
ATOM   1660  OG  SER D 329      27.414 -18.492   8.645  1.00 31.81           O  
ATOM   1661  H1  SER D 329      28.188 -22.083   9.912  1.00 34.39           H  
ATOM   1662  HA  SER D 329      29.680 -19.614   9.666  1.00 34.30           H  
ATOM   1663  HB3 SER D 329      26.721 -20.325   9.217  1.00 34.04           H  
ATOM   1664  HB2 SER D 329      27.979 -20.338   7.997  1.00 34.04           H  
ATOM   1665  HG  SER D 329      28.206 -18.119   8.279  1.00 31.81           H  
ATOM   1666  N   PRO D 330      28.802 -18.220  11.746  1.00 34.37           N  
ATOM   1667  CA  PRO D 330      28.351 -17.483  12.936  1.00 33.95           C  
ATOM   1668  C   PRO D 330      27.120 -16.583  12.673  1.00 34.17           C  
ATOM   1669  O   PRO D 330      26.805 -15.749  13.521  1.00 34.11           O  
ATOM   1670  CB  PRO D 330      29.576 -16.641  13.327  1.00 33.77           C  
ATOM   1671  CG  PRO D 330      30.221 -16.310  11.995  1.00 34.02           C  
ATOM   1672  CD  PRO D 330      29.969 -17.560  11.151  1.00 34.45           C  
ATOM   1673  HA  PRO D 330      28.104 -18.166  13.751  1.00 33.95           H  
ATOM   1674  HB3 PRO D 330      30.259 -17.249  13.921  1.00 33.77           H  
ATOM   1675  HB2 PRO D 330      29.349 -15.750  13.914  1.00 33.77           H  
ATOM   1676  HG3 PRO D 330      31.279 -16.060  12.081  1.00 34.02           H  
ATOM   1677  HG2 PRO D 330      29.708 -15.454  11.556  1.00 34.02           H  
ATOM   1678  HD2 PRO D 330      29.791 -17.287  10.113  1.00 34.45           H  
ATOM   1679  HD3 PRO D 330      30.832 -18.227  11.194  1.00 34.45           H  
ATOM   1680  N   TYR D 331      26.427 -16.739  11.529  1.00 34.16           N  
ATOM   1681  CA  TYR D 331      25.241 -15.977  11.132  1.00 34.21           C  
ATOM   1682  C   TYR D 331      24.191 -16.878  10.463  1.00 34.31           C  
ATOM   1683  O   TYR D 331      24.501 -17.976   9.997  1.00 33.85           O  
ATOM   1684  CB  TYR D 331      25.626 -14.752  10.269  1.00 34.27           C  
ATOM   1685  CG  TYR D 331      26.558 -13.752  10.930  1.00 34.65           C  
ATOM   1686  CD1 TYR D 331      26.157 -13.067  12.096  1.00 34.52           C  
ATOM   1687  CD2 TYR D 331      27.847 -13.533  10.400  1.00 34.51           C  
ATOM   1688  CE1 TYR D 331      27.053 -12.197  12.746  1.00 34.38           C  
ATOM   1689  CE2 TYR D 331      28.730 -12.638  11.032  1.00 34.19           C  
ATOM   1690  CZ  TYR D 331      28.335 -11.973  12.209  1.00 34.01           C  
ATOM   1691  OH  TYR D 331      29.194 -11.114  12.830  1.00 33.80           O  
ATOM   1692  H   TYR D 331      26.736 -17.451  10.881  1.00 34.16           H  
ATOM   1693  HA  TYR D 331      24.765 -15.610  12.041  1.00 34.21           H  
ATOM   1694  HB3 TYR D 331      24.726 -14.210   9.973  1.00 34.27           H  
ATOM   1695  HB2 TYR D 331      26.085 -15.089   9.341  1.00 34.27           H  
ATOM   1696  HD1 TYR D 331      25.175 -13.234  12.515  1.00 34.52           H  
ATOM   1697  HD2 TYR D 331      28.171 -14.062   9.516  1.00 34.51           H  
ATOM   1698  HE1 TYR D 331      26.750 -11.697  13.654  1.00 34.38           H  
ATOM   1699  HE2 TYR D 331      29.715 -12.481  10.621  1.00 34.19           H  
ATOM   1700  HH  TYR D 331      28.857 -10.799  13.656  1.00 33.80           H  
ATOM   1701  N   GLN D 332      22.941 -16.390  10.418  1.00 34.72           N  
ATOM   1702  CA  GLN D 332      21.771 -17.003   9.791  1.00 35.29           C  
ATOM   1703  C   GLN D 332      20.931 -15.885   9.166  1.00 35.40           C  
ATOM   1704  O   GLN D 332      20.468 -15.014   9.899  1.00 35.10           O  
ATOM   1705  CB  GLN D 332      20.940 -17.783  10.833  1.00 35.65           C  
ATOM   1706  CG  GLN D 332      21.651 -18.971  11.503  1.00 37.53           C  
ATOM   1707  CD  GLN D 332      20.773 -19.690  12.532  1.00 40.87           C  
ATOM   1708  OE1 GLN D 332      19.733 -19.186  12.951  1.00 42.48           O  
ATOM   1709  NE2 GLN D 332      21.202 -20.883  12.948  1.00 40.85           N  
ATOM   1710  H   GLN D 332      22.779 -15.498  10.867  1.00 34.72           H  
ATOM   1711  HA  GLN D 332      22.089 -17.685   9.002  1.00 35.29           H  
ATOM   1712  HB3 GLN D 332      20.031 -18.148  10.352  1.00 35.65           H  
ATOM   1713  HB2 GLN D 332      20.615 -17.089  11.607  1.00 35.65           H  
ATOM   1714  HG3 GLN D 332      22.541 -18.627  12.028  1.00 37.53           H  
ATOM   1715  HG2 GLN D 332      21.975 -19.683  10.743  1.00 37.53           H  
ATOM   1716 HE22 GLN D 332      20.668 -21.391  13.639  1.00 40.85           H  
ATOM   1717 HE21 GLN D 332      22.071 -21.258  12.596  1.00 40.85           H  
ATOM   1718  N   ILE D 333      20.711 -15.914   7.842  1.00 35.78           N  
ATOM   1719  CA  ILE D 333      19.887 -14.943   7.111  1.00 35.82           C  
ATOM   1720  C   ILE D 333      18.464 -15.520   6.991  1.00 36.43           C  
ATOM   1721  O   ILE D 333      18.292 -16.695   6.665  1.00 36.15           O  
ATOM   1722  CB  ILE D 333      20.508 -14.696   5.701  1.00 35.80           C  
ATOM   1723  CG1 ILE D 333      21.925 -14.082   5.832  1.00 34.18           C  
ATOM   1724  CG2 ILE D 333      19.621 -13.803   4.798  1.00 34.82           C  
ATOM   1725  CD1 ILE D 333      22.701 -13.987   4.514  1.00 32.53           C  
ATOM   1726  H   ILE D 333      21.096 -16.682   7.307  1.00 35.78           H  
ATOM   1727  HA  ILE D 333      19.848 -13.992   7.647  1.00 35.82           H  
ATOM   1728  HB  ILE D 333      20.613 -15.662   5.204  1.00 35.80           H  
ATOM   1729 HG13 ILE D 333      22.529 -14.680   6.513  1.00 34.18           H  
ATOM   1730 HG12 ILE D 333      21.861 -13.092   6.285  1.00 34.18           H  
ATOM   1731 HG21 ILE D 333      20.059 -13.662   3.811  1.00 34.82           H  
ATOM   1732 HG22 ILE D 333      18.635 -14.234   4.623  1.00 34.82           H  
ATOM   1733 HG23 ILE D 333      19.476 -12.817   5.241  1.00 34.82           H  
ATOM   1734 HD11 ILE D 333      23.735 -13.699   4.701  1.00 32.53           H  
ATOM   1735 HD12 ILE D 333      22.712 -14.943   3.995  1.00 32.53           H  
ATOM   1736 HD13 ILE D 333      22.277 -13.242   3.843  1.00 32.53           H  
ATOM   1737  N   HIS D 334      17.458 -14.671   7.255  1.00 37.02           N  
ATOM   1738  CA  HIS D 334      16.027 -14.974   7.240  1.00 37.82           C  
ATOM   1739  C   HIS D 334      15.289 -13.917   6.409  1.00 38.34           C  
ATOM   1740  O   HIS D 334      15.532 -12.721   6.569  1.00 38.81           O  
ATOM   1741  CB  HIS D 334      15.474 -15.024   8.682  1.00 37.53           C  
ATOM   1742  CG  HIS D 334      16.240 -15.889   9.650  1.00 38.83           C  
ATOM   1743  ND1 HIS D 334      16.118 -17.283   9.684  1.00 38.86           N  
ATOM   1744  CD2 HIS D 334      17.146 -15.499  10.613  1.00 38.96           C  
ATOM   1745  CE1 HIS D 334      16.938 -17.672  10.652  1.00 38.88           C  
ATOM   1746  NE2 HIS D 334      17.572 -16.656  11.236  1.00 39.31           N  
ATOM   1747  H   HIS D 334      17.702 -13.731   7.538  1.00 37.02           H  
ATOM   1748  HA  HIS D 334      15.867 -15.950   6.777  1.00 37.82           H  
ATOM   1749  HB3 HIS D 334      14.437 -15.354   8.677  1.00 37.53           H  
ATOM   1750  HB2 HIS D 334      15.460 -14.019   9.102  1.00 37.53           H  
ATOM   1751  HD2 HIS D 334      17.514 -14.523  10.894  1.00 38.96           H  
ATOM   1752  HE1 HIS D 334      17.078 -18.703  10.940  1.00 38.88           H  
ATOM   1753  HE2 HIS D 334      18.234 -16.711  12.001  1.00 39.31           H  
ATOM   1754  N   PHE D 335      14.360 -14.366   5.553  1.00 39.07           N  
ATOM   1755  CA  PHE D 335      13.487 -13.535   4.716  1.00 40.45           C  
ATOM   1756  C   PHE D 335      12.038 -13.524   5.243  1.00 41.06           C  
ATOM   1757  O   PHE D 335      11.119 -13.178   4.502  1.00 41.78           O  
ATOM   1758  CB  PHE D 335      13.499 -14.107   3.285  1.00 40.54           C  
ATOM   1759  CG  PHE D 335      14.830 -14.001   2.569  1.00 41.19           C  
ATOM   1760  CD1 PHE D 335      15.382 -12.737   2.274  1.00 39.18           C  
ATOM   1761  CD2 PHE D 335      15.494 -15.168   2.147  1.00 39.47           C  
ATOM   1762  CE1 PHE D 335      16.585 -12.643   1.549  1.00 40.05           C  
ATOM   1763  CE2 PHE D 335      16.684 -15.066   1.407  1.00 40.57           C  
ATOM   1764  CZ  PHE D 335      17.234 -13.809   1.107  1.00 38.37           C  
ATOM   1765  H   PHE D 335      14.221 -15.366   5.489  1.00 39.07           H  
ATOM   1766  HA  PHE D 335      13.830 -12.499   4.696  1.00 40.45           H  
ATOM   1767  HB3 PHE D 335      12.782 -13.579   2.656  1.00 40.54           H  
ATOM   1768  HB2 PHE D 335      13.170 -15.148   3.293  1.00 40.54           H  
ATOM   1769  HD1 PHE D 335      14.869 -11.837   2.583  1.00 39.18           H  
ATOM   1770  HD2 PHE D 335      15.078 -16.142   2.355  1.00 39.47           H  
ATOM   1771  HE1 PHE D 335      16.999 -11.676   1.309  1.00 40.05           H  
ATOM   1772  HE2 PHE D 335      17.159 -15.958   1.046  1.00 40.57           H  
ATOM   1773  HZ  PHE D 335      18.140 -13.746   0.524  1.00 38.37           H  
ATOM   1774  N   THR D 336      11.830 -13.893   6.518  1.00 41.80           N  
ATOM   1775  CA  THR D 336      10.548 -14.003   7.227  1.00 42.71           C  
ATOM   1776  C   THR D 336       9.684 -12.724   7.278  1.00 42.80           C  
ATOM   1777  O   THR D 336       8.502 -12.826   7.602  1.00 43.18           O  
ATOM   1778  CB  THR D 336      10.815 -14.564   8.646  1.00 42.81           C  
ATOM   1779  OG1 THR D 336      11.685 -13.717   9.375  1.00 44.43           O  
ATOM   1780  CG2 THR D 336      11.382 -15.993   8.633  1.00 42.48           C  
ATOM   1781  H   THR D 336      12.645 -14.135   7.063  1.00 41.80           H  
ATOM   1782  HA  THR D 336       9.953 -14.739   6.683  1.00 42.71           H  
ATOM   1783  HB  THR D 336       9.874 -14.597   9.197  1.00 42.81           H  
ATOM   1784  HG1 THR D 336      11.289 -12.863   9.455  1.00 44.43           H  
ATOM   1785 HG21 THR D 336      11.545 -16.360   9.647  1.00 42.48           H  
ATOM   1786 HG22 THR D 336      10.692 -16.680   8.142  1.00 42.48           H  
ATOM   1787 HG23 THR D 336      12.332 -16.051   8.103  1.00 42.48           H  
ATOM   1788  N   LYS D 337      10.246 -11.550   6.937  1.00 43.31           N  
ATOM   1789  CA  LYS D 337       9.578 -10.250   6.861  1.00 43.31           C  
ATOM   1790  C   LYS D 337       9.855  -9.498   5.543  1.00 42.58           C  
ATOM   1791  O   LYS D 337       9.533  -8.314   5.438  1.00 42.56           O  
ATOM   1792  CB  LYS D 337       9.805  -9.422   8.147  1.00 43.98           C  
ATOM   1793  CG  LYS D 337       9.209 -10.022   9.436  1.00 46.79           C  
ATOM   1794  CD  LYS D 337       7.671 -10.113   9.442  1.00 49.43           C  
ATOM   1795  CE  LYS D 337       7.121 -10.655  10.768  1.00 50.95           C  
ATOM   1796  NZ  LYS D 337       5.648 -10.656  10.776  1.00 50.67           N1+
ATOM   1797  H   LYS D 337      11.237 -11.556   6.735  1.00 43.31           H  
ATOM   1798  HA  LYS D 337       8.508 -10.429   6.796  1.00 43.31           H  
ATOM   1799  HB3 LYS D 337       9.387  -8.422   8.023  1.00 43.98           H  
ATOM   1800  HB2 LYS D 337      10.877  -9.282   8.288  1.00 43.98           H  
ATOM   1801  HG3 LYS D 337       9.522  -9.398  10.274  1.00 46.79           H  
ATOM   1802  HG2 LYS D 337       9.641 -11.005   9.627  1.00 46.79           H  
ATOM   1803  HD3 LYS D 337       7.321 -10.753   8.634  1.00 49.43           H  
ATOM   1804  HD2 LYS D 337       7.253  -9.129   9.243  1.00 49.43           H  
ATOM   1805  HE3 LYS D 337       7.477 -10.054  11.604  1.00 50.95           H  
ATOM   1806  HE2 LYS D 337       7.475 -11.673  10.933  1.00 50.95           H  
ATOM   1807  HZ1 LYS D 337       5.303 -11.229  10.020  1.00 50.67           H  
ATOM   1808  HZ2 LYS D 337       5.316 -11.026  11.656  1.00 50.67           H  
ATOM   1809  HZ3 LYS D 337       5.310  -9.709  10.666  1.00 50.67           H  
ATOM   1810  N   THR D 338      10.374 -10.197   4.517  1.00 41.91           N  
ATOM   1811  CA  THR D 338      10.442  -9.730   3.130  1.00 41.06           C  
ATOM   1812  C   THR D 338       9.199 -10.283   2.390  1.00 41.16           C  
ATOM   1813  O   THR D 338       9.004 -11.502   2.414  1.00 41.13           O  
ATOM   1814  CB  THR D 338      11.705 -10.331   2.456  1.00 40.73           C  
ATOM   1815  OG1 THR D 338      12.850  -9.720   3.009  1.00 40.23           O  
ATOM   1816  CG2 THR D 338      11.776 -10.095   0.935  1.00 40.62           C  
ATOM   1817  H   THR D 338      10.594 -11.172   4.674  1.00 41.91           H  
ATOM   1818  HA  THR D 338      10.510  -8.643   3.092  1.00 41.06           H  
ATOM   1819  HB  THR D 338      11.773 -11.402   2.644  1.00 40.73           H  
ATOM   1820  HG1 THR D 338      12.862  -9.880   3.942  1.00 40.23           H  
ATOM   1821 HG21 THR D 338      12.749 -10.376   0.542  1.00 40.62           H  
ATOM   1822 HG22 THR D 338      11.047 -10.701   0.402  1.00 40.62           H  
ATOM   1823 HG23 THR D 338      11.592  -9.054   0.672  1.00 40.62           H  
ATOM   1824  N   PRO D 339       8.389  -9.437   1.703  1.00 40.45           N  
ATOM   1825  CA  PRO D 339       7.304  -9.845   0.786  1.00 40.13           C  
ATOM   1826  C   PRO D 339       7.725 -10.899  -0.253  1.00 40.00           C  
ATOM   1827  O   PRO D 339       8.765 -10.753  -0.891  1.00 40.21           O  
ATOM   1828  CB  PRO D 339       6.891  -8.548   0.071  1.00 39.77           C  
ATOM   1829  CG  PRO D 339       7.214  -7.450   1.062  1.00 39.87           C  
ATOM   1830  CD  PRO D 339       8.429  -7.977   1.823  1.00 40.44           C  
ATOM   1831  HA  PRO D 339       6.472 -10.220   1.383  1.00 40.13           H  
ATOM   1832  HB3 PRO D 339       5.846  -8.546  -0.231  1.00 39.77           H  
ATOM   1833  HB2 PRO D 339       7.484  -8.385  -0.831  1.00 39.77           H  
ATOM   1834  HG3 PRO D 339       6.376  -7.332   1.752  1.00 39.87           H  
ATOM   1835  HG2 PRO D 339       7.394  -6.485   0.588  1.00 39.87           H  
ATOM   1836  HD2 PRO D 339       9.346  -7.605   1.361  1.00 40.44           H  
ATOM   1837  HD3 PRO D 339       8.409  -7.651   2.863  1.00 40.44           H  
ATOM   1838  N   LYS D 340       6.903 -11.942  -0.439  1.00 39.23           N  
ATOM   1839  CA  LYS D 340       7.123 -13.017  -1.415  1.00 38.85           C  
ATOM   1840  C   LYS D 340       6.437 -12.707  -2.760  1.00 39.26           C  
ATOM   1841  O   LYS D 340       6.199 -13.614  -3.560  1.00 39.07           O  
ATOM   1842  CB  LYS D 340       6.579 -14.343  -0.834  1.00 38.61           C  
ATOM   1843  CG  LYS D 340       7.196 -14.744   0.520  1.00 36.91           C  
ATOM   1844  CD  LYS D 340       8.737 -14.791   0.516  1.00 38.49           C  
ATOM   1845  CE  LYS D 340       9.335 -15.366   1.805  1.00 37.95           C  
ATOM   1846  NZ  LYS D 340       9.020 -14.527   2.973  1.00 39.20           N1+
ATOM   1847  H   LYS D 340       6.048 -11.986   0.103  1.00 39.23           H  
ATOM   1848  HA  LYS D 340       8.187 -13.130  -1.629  1.00 38.85           H  
ATOM   1849  HB3 LYS D 340       6.766 -15.152  -1.542  1.00 38.61           H  
ATOM   1850  HB2 LYS D 340       5.494 -14.284  -0.725  1.00 38.61           H  
ATOM   1851  HG3 LYS D 340       6.805 -15.724   0.798  1.00 36.91           H  
ATOM   1852  HG2 LYS D 340       6.852 -14.056   1.293  1.00 36.91           H  
ATOM   1853  HD3 LYS D 340       9.144 -13.793   0.357  1.00 38.49           H  
ATOM   1854  HD2 LYS D 340       9.073 -15.397  -0.327  1.00 38.49           H  
ATOM   1855  HE3 LYS D 340      10.420 -15.428   1.712  1.00 37.95           H  
ATOM   1856  HE2 LYS D 340       8.971 -16.378   1.982  1.00 37.95           H  
ATOM   1857  HZ1 LYS D 340       9.352 -13.583   2.818  1.00 39.20           H  
ATOM   1858  HZ2 LYS D 340       8.022 -14.510   3.124  1.00 39.20           H  
ATOM   1859  HZ3 LYS D 340       9.482 -14.910   3.788  1.00 39.20           H  
ATOM   1860  N   TYR D 341       6.157 -11.419  -3.020  1.00 39.71           N  
ATOM   1861  CA  TYR D 341       5.631 -10.881  -4.265  1.00 40.11           C  
ATOM   1862  C   TYR D 341       6.343  -9.567  -4.605  1.00 40.18           C  
ATOM   1863  O   TYR D 341       6.566  -8.739  -3.720  1.00 40.24           O  
ATOM   1864  CB  TYR D 341       4.097 -10.738  -4.214  1.00 40.59           C  
ATOM   1865  CG  TYR D 341       3.320 -12.034  -4.095  1.00 40.22           C  
ATOM   1866  CD1 TYR D 341       3.074 -12.822  -5.238  1.00 40.35           C  
ATOM   1867  CD2 TYR D 341       2.823 -12.447  -2.841  1.00 39.55           C  
ATOM   1868  CE1 TYR D 341       2.341 -14.020  -5.125  1.00 39.88           C  
ATOM   1869  CE2 TYR D 341       2.084 -13.639  -2.729  1.00 38.19           C  
ATOM   1870  CZ  TYR D 341       1.842 -14.426  -3.872  1.00 40.58           C  
ATOM   1871  OH  TYR D 341       1.120 -15.579  -3.768  1.00 42.71           O  
ATOM   1872  H   TYR D 341       6.399 -10.740  -2.312  1.00 39.71           H  
ATOM   1873  HA  TYR D 341       5.884 -11.592  -5.044  1.00 40.11           H  
ATOM   1874  HB3 TYR D 341       3.746 -10.223  -5.110  1.00 40.59           H  
ATOM   1875  HB2 TYR D 341       3.819 -10.099  -3.378  1.00 40.59           H  
ATOM   1876  HD1 TYR D 341       3.442 -12.508  -6.204  1.00 40.35           H  
ATOM   1877  HD2 TYR D 341       3.002 -11.844  -1.962  1.00 39.55           H  
ATOM   1878  HE1 TYR D 341       2.155 -14.619  -6.004  1.00 39.88           H  
ATOM   1879  HE2 TYR D 341       1.700 -13.943  -1.767  1.00 38.19           H  
ATOM   1880  HH  TYR D 341       0.812 -15.742  -2.890  1.00 42.71           H  
ATOM   1881  N   PHE D 342       6.665  -9.379  -5.894  1.00 40.15           N  
ATOM   1882  CA  PHE D 342       7.261  -8.170  -6.465  1.00 40.05           C  
ATOM   1883  C   PHE D 342       6.345  -7.608  -7.561  1.00 40.50           C  
ATOM   1884  O   PHE D 342       5.474  -8.307  -8.075  1.00 40.72           O  
ATOM   1885  CB  PHE D 342       8.701  -8.455  -6.968  1.00 39.84           C  
ATOM   1886  CG  PHE D 342       8.843  -9.115  -8.333  1.00 38.02           C  
ATOM   1887  CD1 PHE D 342       9.164  -8.339  -9.468  1.00 38.07           C  
ATOM   1888  CD2 PHE D 342       8.653 -10.503  -8.477  1.00 38.73           C  
ATOM   1889  CE1 PHE D 342       9.284  -8.945 -10.733  1.00 37.40           C  
ATOM   1890  CE2 PHE D 342       8.767 -11.109  -9.743  1.00 38.05           C  
ATOM   1891  CZ  PHE D 342       9.081 -10.331 -10.873  1.00 38.16           C  
ATOM   1892  H   PHE D 342       6.417 -10.109  -6.550  1.00 40.15           H  
ATOM   1893  HA  PHE D 342       7.331  -7.406  -5.690  1.00 40.05           H  
ATOM   1894  HB3 PHE D 342       9.233  -9.065  -6.237  1.00 39.84           H  
ATOM   1895  HB2 PHE D 342       9.248  -7.512  -7.000  1.00 39.84           H  
ATOM   1896  HD1 PHE D 342       9.310  -7.273  -9.372  1.00 38.07           H  
ATOM   1897  HD2 PHE D 342       8.411 -11.100  -7.612  1.00 38.73           H  
ATOM   1898  HE1 PHE D 342       9.529  -8.348 -11.598  1.00 37.40           H  
ATOM   1899  HE2 PHE D 342       8.613 -12.172  -9.849  1.00 38.05           H  
ATOM   1900  HZ  PHE D 342       9.166 -10.796 -11.844  1.00 38.16           H  
ATOM   1901  N   LYS D 343       6.561  -6.338  -7.923  1.00 41.03           N  
ATOM   1902  CA  LYS D 343       5.870  -5.638  -8.999  1.00 41.10           C  
ATOM   1903  C   LYS D 343       6.905  -5.432 -10.122  1.00 41.06           C  
ATOM   1904  O   LYS D 343       7.828  -4.637  -9.927  1.00 41.19           O  
ATOM   1905  CB  LYS D 343       5.380  -4.263  -8.487  1.00 41.43           C  
ATOM   1906  CG  LYS D 343       4.505  -4.325  -7.225  1.00 42.05           C  
ATOM   1907  CD  LYS D 343       5.324  -4.123  -5.937  1.00 45.68           C  
ATOM   1908  CE  LYS D 343       4.491  -4.345  -4.679  1.00 46.34           C  
ATOM   1909  NZ  LYS D 343       5.290  -4.148  -3.459  1.00 46.56           N1+
ATOM   1910  H   LYS D 343       7.302  -5.828  -7.459  1.00 41.03           H  
ATOM   1911  HA  LYS D 343       4.996  -6.191  -9.340  1.00 41.10           H  
ATOM   1912  HB3 LYS D 343       4.812  -3.789  -9.286  1.00 41.43           H  
ATOM   1913  HB2 LYS D 343       6.208  -3.589  -8.288  1.00 41.43           H  
ATOM   1914  HG3 LYS D 343       3.953  -5.266  -7.195  1.00 42.05           H  
ATOM   1915  HG2 LYS D 343       3.752  -3.539  -7.281  1.00 42.05           H  
ATOM   1916  HD3 LYS D 343       5.740  -3.116  -5.929  1.00 45.68           H  
ATOM   1917  HD2 LYS D 343       6.175  -4.801  -5.907  1.00 45.68           H  
ATOM   1918  HE3 LYS D 343       4.079  -5.353  -4.670  1.00 46.34           H  
ATOM   1919  HE2 LYS D 343       3.651  -3.654  -4.673  1.00 46.34           H  
ATOM   1920  HZ1 LYS D 343       5.736  -3.239  -3.485  1.00 46.56           H  
ATOM   1921  HZ2 LYS D 343       4.668  -4.182  -2.659  1.00 46.56           H  
ATOM   1922  HZ3 LYS D 343       5.993  -4.868  -3.381  1.00 46.56           H  
ATOM   1923  N   PRO D 344       6.796  -6.133 -11.276  1.00 41.12           N  
ATOM   1924  CA  PRO D 344       7.626  -5.919 -12.475  1.00 41.31           C  
ATOM   1925  C   PRO D 344       7.773  -4.443 -12.889  1.00 41.51           C  
ATOM   1926  O   PRO D 344       6.777  -3.739 -13.063  1.00 41.90           O  
ATOM   1927  CB  PRO D 344       6.939  -6.739 -13.577  1.00 41.28           C  
ATOM   1928  CG  PRO D 344       6.258  -7.871 -12.834  1.00 41.46           C  
ATOM   1929  CD  PRO D 344       5.896  -7.273 -11.477  1.00 41.01           C  
ATOM   1930  HA  PRO D 344       8.612  -6.341 -12.270  1.00 41.31           H  
ATOM   1931  HB3 PRO D 344       7.640  -7.105 -14.326  1.00 41.28           H  
ATOM   1932  HB2 PRO D 344       6.181  -6.150 -14.095  1.00 41.28           H  
ATOM   1933  HG3 PRO D 344       6.967  -8.688 -12.696  1.00 41.46           H  
ATOM   1934  HG2 PRO D 344       5.393  -8.271 -13.364  1.00 41.46           H  
ATOM   1935  HD2 PRO D 344       4.864  -6.931 -11.486  1.00 41.01           H  
ATOM   1936  HD3 PRO D 344       6.002  -8.019 -10.689  1.00 41.01           H  
ATOM   1937  N   GLY D 345       9.028  -3.990 -13.017  1.00 41.37           N  
ATOM   1938  CA  GLY D 345       9.395  -2.629 -13.392  1.00 41.24           C  
ATOM   1939  C   GLY D 345       9.573  -1.658 -12.215  1.00 41.44           C  
ATOM   1940  O   GLY D 345       9.888  -0.496 -12.463  1.00 42.15           O  
ATOM   1941  H   GLY D 345       9.787  -4.628 -12.826  1.00 41.37           H  
ATOM   1942  HA3 GLY D 345       8.662  -2.215 -14.085  1.00 41.24           H  
ATOM   1943  HA2 GLY D 345      10.329  -2.679 -13.947  1.00 41.24           H  
ATOM   1944  N   MET D 346       9.377  -2.103 -10.960  1.00 41.85           N  
ATOM   1945  CA  MET D 346       9.458  -1.289  -9.738  1.00 41.79           C  
ATOM   1946  C   MET D 346      10.523  -1.830  -8.761  1.00 42.23           C  
ATOM   1947  O   MET D 346      10.866  -3.011  -8.849  1.00 41.36           O  
ATOM   1948  CB  MET D 346       8.093  -1.306  -9.026  1.00 41.91           C  
ATOM   1949  CG  MET D 346       6.927  -0.810  -9.887  1.00 40.87           C  
ATOM   1950  SD  MET D 346       5.491  -0.285  -8.921  1.00 40.47           S  
ATOM   1951  CE  MET D 346       6.075   1.349  -8.407  1.00 40.30           C  
ATOM   1952  H   MET D 346       9.129  -3.076 -10.838  1.00 41.85           H  
ATOM   1953  HA  MET D 346       9.697  -0.262 -10.008  1.00 41.79           H  
ATOM   1954  HB3 MET D 346       8.151  -0.687  -8.132  1.00 41.91           H  
ATOM   1955  HB2 MET D 346       7.880  -2.306  -8.658  1.00 41.91           H  
ATOM   1956  HG3 MET D 346       6.614  -1.598 -10.573  1.00 40.87           H  
ATOM   1957  HG2 MET D 346       7.247   0.030 -10.502  1.00 40.87           H  
ATOM   1958  HE1 MET D 346       5.302   1.837  -7.820  1.00 40.30           H  
ATOM   1959  HE2 MET D 346       6.975   1.271  -7.799  1.00 40.30           H  
ATOM   1960  HE3 MET D 346       6.300   1.974  -9.269  1.00 40.30           H  
ATOM   1961  N   PRO D 347      11.021  -1.011  -7.799  1.00 42.69           N  
ATOM   1962  CA  PRO D 347      11.893  -1.462  -6.698  1.00 42.87           C  
ATOM   1963  C   PRO D 347      11.238  -2.570  -5.852  1.00 42.76           C  
ATOM   1964  O   PRO D 347      10.083  -2.435  -5.446  1.00 42.53           O  
ATOM   1965  CB  PRO D 347      12.129  -0.223  -5.813  1.00 43.24           C  
ATOM   1966  CG  PRO D 347      11.765   0.973  -6.672  1.00 42.88           C  
ATOM   1967  CD  PRO D 347      10.813   0.437  -7.739  1.00 42.97           C  
ATOM   1968  HA  PRO D 347      12.838  -1.802  -7.120  1.00 42.87           H  
ATOM   1969  HB3 PRO D 347      13.158  -0.169  -5.455  1.00 43.24           H  
ATOM   1970  HB2 PRO D 347      11.487  -0.222  -4.930  1.00 43.24           H  
ATOM   1971  HG3 PRO D 347      12.664   1.355  -7.157  1.00 42.88           H  
ATOM   1972  HG2 PRO D 347      11.337   1.791  -6.094  1.00 42.88           H  
ATOM   1973  HD2 PRO D 347       9.786   0.634  -7.435  1.00 42.97           H  
ATOM   1974  HD3 PRO D 347      10.975   0.931  -8.693  1.00 42.97           H  
ATOM   1975  N   PHE D 348      11.980  -3.654  -5.591  1.00 43.12           N  
ATOM   1976  CA  PHE D 348      11.616  -4.726  -4.671  1.00 43.14           C  
ATOM   1977  C   PHE D 348      12.522  -4.584  -3.442  1.00 43.19           C  
ATOM   1978  O   PHE D 348      13.738  -4.764  -3.539  1.00 42.85           O  
ATOM   1979  CB  PHE D 348      11.844  -6.085  -5.366  1.00 43.03           C  
ATOM   1980  CG  PHE D 348      11.593  -7.300  -4.488  1.00 43.66           C  
ATOM   1981  CD1 PHE D 348      10.297  -7.570  -4.002  1.00 44.17           C  
ATOM   1982  CD2 PHE D 348      12.663  -8.148  -4.133  1.00 43.35           C  
ATOM   1983  CE1 PHE D 348      10.074  -8.679  -3.163  1.00 43.33           C  
ATOM   1984  CE2 PHE D 348      12.440  -9.256  -3.295  1.00 43.83           C  
ATOM   1985  CZ  PHE D 348      11.147  -9.519  -2.809  1.00 43.88           C  
ATOM   1986  H   PHE D 348      12.913  -3.695  -5.984  1.00 43.12           H  
ATOM   1987  HA  PHE D 348      10.570  -4.652  -4.367  1.00 43.14           H  
ATOM   1988  HB3 PHE D 348      12.856  -6.138  -5.769  1.00 43.03           H  
ATOM   1989  HB2 PHE D 348      11.182  -6.161  -6.229  1.00 43.03           H  
ATOM   1990  HD1 PHE D 348       9.471  -6.927  -4.268  1.00 44.17           H  
ATOM   1991  HD2 PHE D 348      13.661  -7.945  -4.494  1.00 43.35           H  
ATOM   1992  HE1 PHE D 348       9.082  -8.882  -2.790  1.00 43.33           H  
ATOM   1993  HE2 PHE D 348      13.261  -9.899  -3.017  1.00 43.83           H  
ATOM   1994  HZ  PHE D 348      10.982 -10.366  -2.162  1.00 43.88           H  
ATOM   1995  N   ASP D 349      11.912  -4.248  -2.296  1.00 43.98           N  
ATOM   1996  CA  ASP D 349      12.587  -4.034  -1.018  1.00 45.03           C  
ATOM   1997  C   ASP D 349      12.538  -5.324  -0.190  1.00 44.90           C  
ATOM   1998  O   ASP D 349      11.474  -5.926  -0.028  1.00 44.93           O  
ATOM   1999  CB  ASP D 349      11.856  -2.935  -0.205  1.00 45.19           C  
ATOM   2000  CG  ASP D 349      11.699  -1.580  -0.902  1.00 48.13           C  
ATOM   2001  OD1 ASP D 349      12.488  -1.288  -1.826  1.00 51.61           O  
ATOM   2002  OD2 ASP D 349      10.806  -0.830  -0.454  1.00 51.07           O1-
ATOM   2003  H   ASP D 349      10.910  -4.124  -2.309  1.00 43.98           H  
ATOM   2004  HA  ASP D 349      13.621  -3.728  -1.182  1.00 45.03           H  
ATOM   2005  HB3 ASP D 349      12.397  -2.756   0.725  1.00 45.19           H  
ATOM   2006  HB2 ASP D 349      10.858  -3.275   0.079  1.00 45.19           H  
ATOM   2007  N   LEU D 350      13.695  -5.712   0.362  1.00 45.28           N  
ATOM   2008  CA  LEU D 350      13.864  -6.824   1.287  1.00 45.76           C  
ATOM   2009  C   LEU D 350      14.224  -6.275   2.670  1.00 46.09           C  
ATOM   2010  O   LEU D 350      15.203  -5.543   2.810  1.00 46.15           O  
ATOM   2011  CB  LEU D 350      15.025  -7.729   0.821  1.00 45.68           C  
ATOM   2012  CG  LEU D 350      14.794  -8.458  -0.519  1.00 45.49           C  
ATOM   2013  CD1 LEU D 350      15.419  -7.706  -1.708  1.00 45.49           C  
ATOM   2014  CD2 LEU D 350      15.328  -9.897  -0.452  1.00 44.91           C  
ATOM   2015  H   LEU D 350      14.518  -5.149   0.179  1.00 45.28           H  
ATOM   2016  HA  LEU D 350      12.952  -7.414   1.366  1.00 45.76           H  
ATOM   2017  HB3 LEU D 350      15.165  -8.478   1.600  1.00 45.68           H  
ATOM   2018  HB2 LEU D 350      15.964  -7.176   0.783  1.00 45.68           H  
ATOM   2019  HG  LEU D 350      13.719  -8.526  -0.689  1.00 45.49           H  
ATOM   2020 HD11 LEU D 350      15.268  -8.248  -2.641  1.00 45.49           H  
ATOM   2021 HD12 LEU D 350      14.981  -6.716  -1.833  1.00 45.49           H  
ATOM   2022 HD13 LEU D 350      16.494  -7.578  -1.577  1.00 45.49           H  
ATOM   2023 HD21 LEU D 350      14.941 -10.489  -1.277  1.00 44.91           H  
ATOM   2024 HD22 LEU D 350      16.417  -9.925  -0.483  1.00 44.91           H  
ATOM   2025 HD23 LEU D 350      15.012 -10.403   0.460  1.00 44.91           H  
ATOM   2026  N   MET D 351      13.470  -6.695   3.697  1.00 46.56           N  
ATOM   2027  CA  MET D 351      13.864  -6.611   5.101  1.00 47.35           C  
ATOM   2028  C   MET D 351      14.478  -7.982   5.431  1.00 46.99           C  
ATOM   2029  O   MET D 351      13.753  -8.925   5.756  1.00 47.18           O  
ATOM   2030  CB  MET D 351      12.599  -6.384   5.966  1.00 47.95           C  
ATOM   2031  CG  MET D 351      12.911  -6.150   7.458  1.00 50.58           C  
ATOM   2032  SD  MET D 351      11.515  -6.343   8.600  1.00 57.41           S  
ATOM   2033  CE  MET D 351      10.333  -5.172   7.898  1.00 56.90           C  
ATOM   2034  H   MET D 351      12.691  -7.304   3.487  1.00 46.56           H  
ATOM   2035  HA  MET D 351      14.583  -5.808   5.276  1.00 47.35           H  
ATOM   2036  HB3 MET D 351      11.911  -7.222   5.864  1.00 47.95           H  
ATOM   2037  HB2 MET D 351      12.055  -5.519   5.586  1.00 47.95           H  
ATOM   2038  HG3 MET D 351      13.339  -5.159   7.594  1.00 50.58           H  
ATOM   2039  HG2 MET D 351      13.669  -6.852   7.802  1.00 50.58           H  
ATOM   2040  HE1 MET D 351       9.493  -5.025   8.575  1.00 56.90           H  
ATOM   2041  HE2 MET D 351      10.824  -4.215   7.753  1.00 56.90           H  
ATOM   2042  HE3 MET D 351       9.954  -5.527   6.940  1.00 56.90           H  
ATOM   2043  N   VAL D 352      15.811  -8.099   5.322  1.00 46.31           N  
ATOM   2044  CA  VAL D 352      16.543  -9.322   5.651  1.00 45.60           C  
ATOM   2045  C   VAL D 352      16.940  -9.233   7.132  1.00 44.88           C  
ATOM   2046  O   VAL D 352      17.618  -8.295   7.547  1.00 44.94           O  
ATOM   2047  CB  VAL D 352      17.772  -9.505   4.711  1.00 45.77           C  
ATOM   2048  CG1 VAL D 352      17.336  -9.521   3.239  1.00 44.95           C  
ATOM   2049  CG2 VAL D 352      18.938  -8.513   4.874  1.00 46.91           C  
ATOM   2050  H   VAL D 352      16.354  -7.286   5.060  1.00 46.31           H  
ATOM   2051  HA  VAL D 352      15.897 -10.190   5.506  1.00 45.60           H  
ATOM   2052  HB  VAL D 352      18.177 -10.495   4.926  1.00 45.77           H  
ATOM   2053 HG11 VAL D 352      18.135  -9.895   2.602  1.00 44.95           H  
ATOM   2054 HG12 VAL D 352      16.463 -10.155   3.092  1.00 44.95           H  
ATOM   2055 HG13 VAL D 352      17.084  -8.519   2.894  1.00 44.95           H  
ATOM   2056 HG21 VAL D 352      19.707  -8.701   4.124  1.00 46.91           H  
ATOM   2057 HG22 VAL D 352      18.609  -7.483   4.748  1.00 46.91           H  
ATOM   2058 HG23 VAL D 352      19.427  -8.605   5.842  1.00 46.91           H  
ATOM   2059  N   PHE D 353      16.467 -10.199   7.929  1.00 44.03           N  
ATOM   2060  CA  PHE D 353      16.715 -10.316   9.361  1.00 43.06           C  
ATOM   2061  C   PHE D 353      17.853 -11.323   9.544  1.00 42.29           C  
ATOM   2062  O   PHE D 353      17.713 -12.485   9.165  1.00 41.81           O  
ATOM   2063  CB  PHE D 353      15.421 -10.849  10.019  1.00 43.54           C  
ATOM   2064  CG  PHE D 353      15.469 -11.153  11.510  1.00 44.06           C  
ATOM   2065  CD1 PHE D 353      16.086 -10.260  12.413  1.00 43.85           C  
ATOM   2066  CD2 PHE D 353      14.865 -12.330  12.000  1.00 44.24           C  
ATOM   2067  CE1 PHE D 353      16.099 -10.547  13.792  1.00 44.54           C  
ATOM   2068  CE2 PHE D 353      14.866 -12.608  13.380  1.00 45.42           C  
ATOM   2069  CZ  PHE D 353      15.480 -11.713  14.278  1.00 45.64           C  
ATOM   2070  H   PHE D 353      15.941 -10.948   7.499  1.00 44.03           H  
ATOM   2071  HA  PHE D 353      16.982  -9.355   9.799  1.00 43.06           H  
ATOM   2072  HB3 PHE D 353      15.089 -11.747   9.496  1.00 43.54           H  
ATOM   2073  HB2 PHE D 353      14.625 -10.118   9.871  1.00 43.54           H  
ATOM   2074  HD1 PHE D 353      16.549  -9.351  12.062  1.00 43.85           H  
ATOM   2075  HD2 PHE D 353      14.388 -13.022  11.321  1.00 44.24           H  
ATOM   2076  HE1 PHE D 353      16.578  -9.867  14.476  1.00 44.54           H  
ATOM   2077  HE2 PHE D 353      14.398 -13.508  13.751  1.00 45.42           H  
ATOM   2078  HZ  PHE D 353      15.487 -11.928  15.336  1.00 45.64           H  
ATOM   2079  N   VAL D 354      18.975 -10.866  10.116  1.00 41.48           N  
ATOM   2080  CA  VAL D 354      20.142 -11.693  10.407  1.00 40.34           C  
ATOM   2081  C   VAL D 354      20.185 -11.923  11.923  1.00 40.53           C  
ATOM   2082  O   VAL D 354      20.075 -10.978  12.707  1.00 40.63           O  
ATOM   2083  CB  VAL D 354      21.444 -11.007   9.918  1.00 40.98           C  
ATOM   2084  CG1 VAL D 354      22.668 -11.936  10.054  1.00 39.47           C  
ATOM   2085  CG2 VAL D 354      21.339 -10.529   8.456  1.00 38.50           C  
ATOM   2086  H   VAL D 354      19.013  -9.899  10.413  1.00 41.48           H  
ATOM   2087  HA  VAL D 354      20.055 -12.642   9.887  1.00 40.34           H  
ATOM   2088  HB  VAL D 354      21.627 -10.134  10.545  1.00 40.98           H  
ATOM   2089 HG11 VAL D 354      23.576 -11.433   9.724  1.00 39.47           H  
ATOM   2090 HG12 VAL D 354      22.839 -12.256  11.081  1.00 39.47           H  
ATOM   2091 HG13 VAL D 354      22.550 -12.835   9.447  1.00 39.47           H  
ATOM   2092 HG21 VAL D 354      22.279 -10.089   8.123  1.00 38.50           H  
ATOM   2093 HG22 VAL D 354      21.101 -11.356   7.786  1.00 38.50           H  
ATOM   2094 HG23 VAL D 354      20.569  -9.767   8.328  1.00 38.50           H  
ATOM   2095  N   THR D 355      20.382 -13.189  12.312  1.00 39.25           N  
ATOM   2096  CA  THR D 355      20.558 -13.639  13.688  1.00 38.90           C  
ATOM   2097  C   THR D 355      21.899 -14.359  13.841  1.00 39.30           C  
ATOM   2098  O   THR D 355      22.491 -14.831  12.872  1.00 39.12           O  
ATOM   2099  CB  THR D 355      19.371 -14.533  14.138  1.00 38.96           C  
ATOM   2100  OG1 THR D 355      19.333 -15.770  13.456  1.00 37.47           O  
ATOM   2101  CG2 THR D 355      18.009 -13.841  14.049  1.00 37.41           C  
ATOM   2102  H   THR D 355      20.457 -13.899  11.595  1.00 39.25           H  
ATOM   2103  HA  THR D 355      20.592 -12.772  14.348  1.00 38.90           H  
ATOM   2104  HB  THR D 355      19.521 -14.794  15.184  1.00 38.96           H  
ATOM   2105  HG1 THR D 355      20.096 -16.273  13.705  1.00 37.47           H  
ATOM   2106 HG21 THR D 355      17.217 -14.481  14.439  1.00 37.41           H  
ATOM   2107 HG22 THR D 355      18.011 -12.924  14.637  1.00 37.41           H  
ATOM   2108 HG23 THR D 355      17.749 -13.580  13.024  1.00 37.41           H  
ATOM   2109  N   ASN D 356      22.327 -14.486  15.101  1.00 39.28           N  
ATOM   2110  CA  ASN D 356      23.379 -15.383  15.574  1.00 39.19           C  
ATOM   2111  C   ASN D 356      22.775 -16.809  15.709  1.00 39.45           C  
ATOM   2112  O   ASN D 356      21.547 -16.933  15.707  1.00 39.69           O  
ATOM   2113  CB  ASN D 356      23.834 -14.872  16.964  1.00 38.72           C  
ATOM   2114  CG  ASN D 356      24.354 -13.428  16.950  1.00 38.75           C  
ATOM   2115  OD1 ASN D 356      25.304 -13.109  16.239  1.00 39.03           O  
ATOM   2116  ND2 ASN D 356      23.708 -12.542  17.711  1.00 39.00           N  
ATOM   2117  H   ASN D 356      21.767 -14.044  15.821  1.00 39.28           H  
ATOM   2118  HA  ASN D 356      24.208 -15.369  14.866  1.00 39.19           H  
ATOM   2119  HB3 ASN D 356      24.620 -15.501  17.379  1.00 38.72           H  
ATOM   2120  HB2 ASN D 356      22.999 -14.930  17.660  1.00 38.72           H  
ATOM   2121 HD22 ASN D 356      24.010 -11.579  17.728  1.00 39.00           H  
ATOM   2122 HD21 ASN D 356      22.929 -12.842  18.282  1.00 39.00           H  
ATOM   2123  N   PRO D 357      23.585 -17.895  15.788  1.00 39.68           N  
ATOM   2124  CA  PRO D 357      23.130 -19.303  15.846  1.00 39.97           C  
ATOM   2125  C   PRO D 357      22.039 -19.677  16.874  1.00 40.64           C  
ATOM   2126  O   PRO D 357      21.313 -20.645  16.651  1.00 40.31           O  
ATOM   2127  CB  PRO D 357      24.398 -20.120  16.131  1.00 40.05           C  
ATOM   2128  CG  PRO D 357      25.526 -19.287  15.556  1.00 39.26           C  
ATOM   2129  CD  PRO D 357      25.045 -17.844  15.691  1.00 39.39           C  
ATOM   2130  HA  PRO D 357      22.764 -19.552  14.850  1.00 39.97           H  
ATOM   2131  HB3 PRO D 357      24.358 -21.119  15.696  1.00 40.05           H  
ATOM   2132  HB2 PRO D 357      24.556 -20.233  17.205  1.00 40.05           H  
ATOM   2133  HG3 PRO D 357      25.649 -19.528  14.499  1.00 39.26           H  
ATOM   2134  HG2 PRO D 357      26.483 -19.463  16.049  1.00 39.26           H  
ATOM   2135  HD2 PRO D 357      25.464 -17.398  16.592  1.00 39.39           H  
ATOM   2136  HD3 PRO D 357      25.366 -17.264  14.833  1.00 39.39           H  
ATOM   2137  N   ASP D 358      21.919 -18.920  17.978  1.00 41.51           N  
ATOM   2138  CA  ASP D 358      20.942 -19.107  19.059  1.00 42.53           C  
ATOM   2139  C   ASP D 358      19.586 -18.417  18.769  1.00 42.87           C  
ATOM   2140  O   ASP D 358      18.646 -18.595  19.543  1.00 43.14           O  
ATOM   2141  CB  ASP D 358      21.546 -18.525  20.371  1.00 42.94           C  
ATOM   2142  CG  ASP D 358      21.840 -17.014  20.422  1.00 43.77           C  
ATOM   2143  OD1 ASP D 358      21.875 -16.371  19.350  1.00 45.10           O  
ATOM   2144  OD2 ASP D 358      22.033 -16.519  21.552  1.00 45.92           O1-
ATOM   2145  H   ASP D 358      22.534 -18.124  18.077  1.00 41.51           H  
ATOM   2146  HA  ASP D 358      20.759 -20.173  19.201  1.00 42.53           H  
ATOM   2147  HB3 ASP D 358      22.480 -19.044  20.592  1.00 42.94           H  
ATOM   2148  HB2 ASP D 358      20.882 -18.759  21.204  1.00 42.94           H  
ATOM   2149  N   GLY D 359      19.478 -17.644  17.675  1.00 42.94           N  
ATOM   2150  CA  GLY D 359      18.282 -16.921  17.251  1.00 42.84           C  
ATOM   2151  C   GLY D 359      18.201 -15.465  17.734  1.00 42.83           C  
ATOM   2152  O   GLY D 359      17.246 -14.777  17.372  1.00 43.03           O  
ATOM   2153  H   GLY D 359      20.298 -17.543  17.091  1.00 42.94           H  
ATOM   2154  HA3 GLY D 359      17.380 -17.449  17.564  1.00 42.84           H  
ATOM   2155  HA2 GLY D 359      18.269 -16.916  16.161  1.00 42.84           H  
ATOM   2156  N   SER D 360      19.185 -14.976  18.513  1.00 42.54           N  
ATOM   2157  CA  SER D 360      19.285 -13.579  18.956  1.00 42.75           C  
ATOM   2158  C   SER D 360      19.755 -12.676  17.788  1.00 43.09           C  
ATOM   2159  O   SER D 360      20.485 -13.160  16.923  1.00 42.49           O  
ATOM   2160  CB  SER D 360      20.261 -13.503  20.156  1.00 42.20           C  
ATOM   2161  OG  SER D 360      21.627 -13.607  19.801  1.00 41.95           O  
ATOM   2162  H   SER D 360      19.947 -15.594  18.764  1.00 42.54           H  
ATOM   2163  HA  SER D 360      18.294 -13.275  19.295  1.00 42.75           H  
ATOM   2164  HB3 SER D 360      20.030 -14.278  20.888  1.00 42.20           H  
ATOM   2165  HB2 SER D 360      20.132 -12.554  20.676  1.00 42.20           H  
ATOM   2166  HG  SER D 360      21.810 -14.523  19.615  1.00 41.95           H  
ATOM   2167  N   PRO D 361      19.366 -11.381  17.735  1.00 43.73           N  
ATOM   2168  CA  PRO D 361      19.642 -10.501  16.588  1.00 44.03           C  
ATOM   2169  C   PRO D 361      21.125 -10.110  16.490  1.00 44.30           C  
ATOM   2170  O   PRO D 361      21.721  -9.667  17.472  1.00 44.53           O  
ATOM   2171  CB  PRO D 361      18.747  -9.274  16.814  1.00 44.12           C  
ATOM   2172  CG  PRO D 361      18.523  -9.219  18.315  1.00 44.67           C  
ATOM   2173  CD  PRO D 361      18.606 -10.676  18.770  1.00 43.84           C  
ATOM   2174  HA  PRO D 361      19.337 -10.996  15.663  1.00 44.03           H  
ATOM   2175  HB3 PRO D 361      17.789  -9.428  16.319  1.00 44.12           H  
ATOM   2176  HB2 PRO D 361      19.169  -8.347  16.425  1.00 44.12           H  
ATOM   2177  HG3 PRO D 361      17.580  -8.743  18.585  1.00 44.67           H  
ATOM   2178  HG2 PRO D 361      19.327  -8.646  18.779  1.00 44.67           H  
ATOM   2179  HD2 PRO D 361      19.075 -10.750  19.751  1.00 43.84           H  
ATOM   2180  HD3 PRO D 361      17.605 -11.103  18.833  1.00 43.84           H  
ATOM   2181  N   ALA D 362      21.706 -10.287  15.294  1.00 44.68           N  
ATOM   2182  CA  ALA D 362      23.101  -9.990  14.993  1.00 44.97           C  
ATOM   2183  C   ALA D 362      23.200  -8.563  14.438  1.00 45.05           C  
ATOM   2184  O   ALA D 362      22.697  -8.272  13.352  1.00 45.60           O  
ATOM   2185  CB  ALA D 362      23.574 -10.972  13.913  1.00 44.86           C  
ATOM   2186  H   ALA D 362      21.137 -10.626  14.530  1.00 44.68           H  
ATOM   2187  HA  ALA D 362      23.728 -10.105  15.879  1.00 44.97           H  
ATOM   2188  HB1 ALA D 362      24.615 -10.786  13.659  1.00 44.86           H  
ATOM   2189  HB2 ALA D 362      23.515 -11.999  14.268  1.00 44.86           H  
ATOM   2190  HB3 ALA D 362      22.983 -10.902  13.000  1.00 44.86           H  
ATOM   2191  N   TYR D 363      23.857  -7.682  15.207  1.00 45.45           N  
ATOM   2192  CA  TYR D 363      24.068  -6.269  14.901  1.00 45.84           C  
ATOM   2193  C   TYR D 363      25.381  -6.079  14.122  1.00 46.00           C  
ATOM   2194  O   TYR D 363      26.406  -6.682  14.445  1.00 46.12           O  
ATOM   2195  CB  TYR D 363      24.179  -5.518  16.252  1.00 46.07           C  
ATOM   2196  CG  TYR D 363      24.579  -4.047  16.209  1.00 46.72           C  
ATOM   2197  CD1 TYR D 363      23.978  -3.161  15.289  1.00 46.78           C  
ATOM   2198  CD2 TYR D 363      25.563  -3.559  17.095  1.00 47.62           C  
ATOM   2199  CE1 TYR D 363      24.356  -1.807  15.250  1.00 47.90           C  
ATOM   2200  CE2 TYR D 363      25.942  -2.203  17.059  1.00 48.87           C  
ATOM   2201  CZ  TYR D 363      25.339  -1.327  16.136  1.00 48.99           C  
ATOM   2202  OH  TYR D 363      25.708  -0.014  16.095  1.00 48.98           O  
ATOM   2203  H   TYR D 363      24.239  -8.015  16.080  1.00 45.45           H  
ATOM   2204  HA  TYR D 363      23.227  -5.878  14.325  1.00 45.84           H  
ATOM   2205  HB3 TYR D 363      24.880  -6.043  16.902  1.00 46.07           H  
ATOM   2206  HB2 TYR D 363      23.215  -5.566  16.758  1.00 46.07           H  
ATOM   2207  HD1 TYR D 363      23.240  -3.523  14.594  1.00 46.78           H  
ATOM   2208  HD2 TYR D 363      26.032  -4.222  17.807  1.00 47.62           H  
ATOM   2209  HE1 TYR D 363      23.895  -1.141  14.535  1.00 47.90           H  
ATOM   2210  HE2 TYR D 363      26.696  -1.841  17.742  1.00 48.87           H  
ATOM   2211  HH  TYR D 363      26.330   0.219  16.768  1.00 48.98           H  
ATOM   2212  N   ARG D 364      25.329  -5.185  13.122  1.00 46.09           N  
ATOM   2213  CA  ARG D 364      26.450  -4.584  12.398  1.00 46.24           C  
ATOM   2214  C   ARG D 364      27.048  -5.506  11.319  1.00 45.74           C  
ATOM   2215  O   ARG D 364      28.214  -5.358  10.954  1.00 45.91           O  
ATOM   2216  CB  ARG D 364      27.483  -3.943  13.362  1.00 46.72           C  
ATOM   2217  CG  ARG D 364      28.145  -2.678  12.788  1.00 48.91           C  
ATOM   2218  CD  ARG D 364      27.269  -1.428  12.985  1.00 52.79           C  
ATOM   2219  NE  ARG D 364      27.419  -0.466  11.887  1.00 55.20           N  
ATOM   2220  CZ  ARG D 364      28.372   0.475  11.779  1.00 56.09           C  
ATOM   2221  NH1 ARG D 364      29.342   0.596  12.697  1.00 56.29           N  
ATOM   2222  NH2 ARG D 364      28.353   1.306  10.730  1.00 56.53           N1+
ATOM   2223  H   ARG D 364      24.422  -4.787  12.915  1.00 46.09           H  
ATOM   2224  HA  ARG D 364      25.982  -3.774  11.838  1.00 46.24           H  
ATOM   2225  HB3 ARG D 364      28.252  -4.677  13.609  1.00 46.72           H  
ATOM   2226  HB2 ARG D 364      27.018  -3.685  14.315  1.00 46.72           H  
ATOM   2227  HG3 ARG D 364      28.406  -2.818  11.739  1.00 48.91           H  
ATOM   2228  HG2 ARG D 364      29.090  -2.516  13.307  1.00 48.91           H  
ATOM   2229  HD3 ARG D 364      27.468  -0.955  13.947  1.00 52.79           H  
ATOM   2230  HD2 ARG D 364      26.216  -1.709  13.000  1.00 52.79           H  
ATOM   2231  HE  ARG D 364      26.698  -0.509  11.178  1.00 55.20           H  
ATOM   2232 HH12 ARG D 364      30.052   1.308  12.607  1.00 56.29           H  
ATOM   2233 HH11 ARG D 364      29.359  -0.024  13.493  1.00 56.29           H  
ATOM   2234 HH22 ARG D 364      29.060   2.019  10.627  1.00 56.53           H  
ATOM   2235 HH21 ARG D 364      27.625   1.230  10.034  1.00 56.53           H  
ATOM   2236  N   VAL D 365      26.256  -6.468  10.823  1.00 45.16           N  
ATOM   2237  CA  VAL D 365      26.650  -7.458   9.827  1.00 44.29           C  
ATOM   2238  C   VAL D 365      26.318  -6.877   8.436  1.00 43.82           C  
ATOM   2239  O   VAL D 365      25.148  -6.588   8.178  1.00 43.53           O  
ATOM   2240  CB  VAL D 365      25.822  -8.759  10.040  1.00 44.19           C  
ATOM   2241  CG1 VAL D 365      26.282  -9.886   9.096  1.00 44.22           C  
ATOM   2242  CG2 VAL D 365      25.877  -9.257  11.492  1.00 44.23           C  
ATOM   2243  H   VAL D 365      25.299  -6.511  11.153  1.00 45.16           H  
ATOM   2244  HA  VAL D 365      27.706  -7.696   9.953  1.00 44.29           H  
ATOM   2245  HB  VAL D 365      24.770  -8.563   9.825  1.00 44.19           H  
ATOM   2246 HG11 VAL D 365      25.753 -10.818   9.294  1.00 44.22           H  
ATOM   2247 HG12 VAL D 365      26.100  -9.635   8.051  1.00 44.22           H  
ATOM   2248 HG13 VAL D 365      27.347 -10.088   9.214  1.00 44.22           H  
ATOM   2249 HG21 VAL D 365      25.344 -10.202  11.586  1.00 44.23           H  
ATOM   2250 HG22 VAL D 365      26.905  -9.412  11.819  1.00 44.23           H  
ATOM   2251 HG23 VAL D 365      25.407  -8.558  12.184  1.00 44.23           H  
ATOM   2252  N   PRO D 366      27.301  -6.721   7.522  1.00 43.52           N  
ATOM   2253  CA  PRO D 366      27.042  -6.299   6.141  1.00 43.36           C  
ATOM   2254  C   PRO D 366      26.491  -7.479   5.319  1.00 43.29           C  
ATOM   2255  O   PRO D 366      26.983  -8.601   5.429  1.00 43.15           O  
ATOM   2256  CB  PRO D 366      28.406  -5.828   5.622  1.00 43.27           C  
ATOM   2257  CG  PRO D 366      29.412  -6.648   6.411  1.00 43.07           C  
ATOM   2258  CD  PRO D 366      28.736  -6.903   7.756  1.00 43.41           C  
ATOM   2259  HA  PRO D 366      26.341  -5.465   6.114  1.00 43.36           H  
ATOM   2260  HB3 PRO D 366      28.538  -4.771   5.854  1.00 43.27           H  
ATOM   2261  HB2 PRO D 366      28.526  -5.939   4.543  1.00 43.27           H  
ATOM   2262  HG3 PRO D 366      30.387  -6.169   6.502  1.00 43.07           H  
ATOM   2263  HG2 PRO D 366      29.551  -7.600   5.909  1.00 43.07           H  
ATOM   2264  HD2 PRO D 366      28.969  -7.906   8.115  1.00 43.41           H  
ATOM   2265  HD3 PRO D 366      29.077  -6.179   8.497  1.00 43.41           H  
ATOM   2266  N   VAL D 367      25.462  -7.204   4.508  1.00 43.42           N  
ATOM   2267  CA  VAL D 367      24.748  -8.143   3.643  1.00 43.72           C  
ATOM   2268  C   VAL D 367      24.514  -7.503   2.269  1.00 44.09           C  
ATOM   2269  O   VAL D 367      24.313  -6.293   2.185  1.00 43.66           O  
ATOM   2270  CB  VAL D 367      23.441  -8.662   4.311  1.00 43.37           C  
ATOM   2271  CG1 VAL D 367      23.697  -9.755   5.360  1.00 43.06           C  
ATOM   2272  CG2 VAL D 367      22.572  -7.541   4.911  1.00 43.72           C  
ATOM   2273  H   VAL D 367      25.108  -6.256   4.511  1.00 43.42           H  
ATOM   2274  HA  VAL D 367      25.401  -8.996   3.464  1.00 43.72           H  
ATOM   2275  HB  VAL D 367      22.845  -9.137   3.531  1.00 43.37           H  
ATOM   2276 HG11 VAL D 367      22.756 -10.126   5.768  1.00 43.06           H  
ATOM   2277 HG12 VAL D 367      24.206 -10.611   4.919  1.00 43.06           H  
ATOM   2278 HG13 VAL D 367      24.297  -9.387   6.192  1.00 43.06           H  
ATOM   2279 HG21 VAL D 367      21.636  -7.941   5.294  1.00 43.72           H  
ATOM   2280 HG22 VAL D 367      23.067  -7.053   5.751  1.00 43.72           H  
ATOM   2281 HG23 VAL D 367      22.326  -6.777   4.173  1.00 43.72           H  
ATOM   2282  N   ALA D 368      24.522  -8.318   1.201  1.00 44.94           N  
ATOM   2283  CA  ALA D 368      24.273  -7.902  -0.179  1.00 46.23           C  
ATOM   2284  C   ALA D 368      23.668  -9.022  -1.023  1.00 47.15           C  
ATOM   2285  O   ALA D 368      23.875 -10.204  -0.745  1.00 47.20           O  
ATOM   2286  CB  ALA D 368      25.538  -7.318  -0.822  1.00 46.15           C  
ATOM   2287  H   ALA D 368      24.695  -9.304   1.354  1.00 44.94           H  
ATOM   2288  HA  ALA D 368      23.521  -7.110  -0.154  1.00 46.23           H  
ATOM   2289  HB1 ALA D 368      25.345  -7.009  -1.849  1.00 46.15           H  
ATOM   2290  HB2 ALA D 368      25.877  -6.437  -0.289  1.00 46.15           H  
ATOM   2291  HB3 ALA D 368      26.353  -8.040  -0.836  1.00 46.15           H  
ATOM   2292  N   VAL D 369      22.950  -8.626  -2.086  1.00 48.49           N  
ATOM   2293  CA  VAL D 369      22.324  -9.499  -3.076  1.00 49.73           C  
ATOM   2294  C   VAL D 369      23.400 -10.050  -4.027  1.00 51.05           C  
ATOM   2295  O   VAL D 369      24.195  -9.287  -4.566  1.00 51.21           O  
ATOM   2296  CB  VAL D 369      21.281  -8.672  -3.879  1.00 49.62           C  
ATOM   2297  CG1 VAL D 369      20.633  -9.481  -5.023  1.00 49.31           C  
ATOM   2298  CG2 VAL D 369      20.199  -8.077  -2.958  1.00 48.52           C  
ATOM   2299  H   VAL D 369      22.859  -7.633  -2.248  1.00 48.49           H  
ATOM   2300  HA  VAL D 369      21.822 -10.317  -2.560  1.00 49.73           H  
ATOM   2301  HB  VAL D 369      21.791  -7.825  -4.343  1.00 49.62           H  
ATOM   2302 HG11 VAL D 369      19.791  -8.950  -5.463  1.00 49.31           H  
ATOM   2303 HG12 VAL D 369      21.336  -9.671  -5.834  1.00 49.31           H  
ATOM   2304 HG13 VAL D 369      20.274 -10.448  -4.672  1.00 49.31           H  
ATOM   2305 HG21 VAL D 369      19.409  -7.594  -3.530  1.00 48.52           H  
ATOM   2306 HG22 VAL D 369      19.731  -8.844  -2.349  1.00 48.52           H  
ATOM   2307 HG23 VAL D 369      20.610  -7.326  -2.283  1.00 48.52           H  
ATOM   2308  N   GLN D 370      23.401 -11.373  -4.252  1.00 52.55           N  
ATOM   2309  CA  GLN D 370      24.298 -12.080  -5.168  1.00 54.41           C  
ATOM   2310  C   GLN D 370      23.968 -11.739  -6.632  1.00 55.50           C  
ATOM   2311  O   GLN D 370      22.807 -11.786  -7.040  1.00 55.41           O  
ATOM   2312  CB  GLN D 370      24.163 -13.591  -4.889  1.00 54.51           C  
ATOM   2313  CG  GLN D 370      24.781 -14.537  -5.941  1.00 55.64           C  
ATOM   2314  CD  GLN D 370      24.834 -15.984  -5.451  1.00 57.25           C  
ATOM   2315  OE1 GLN D 370      25.496 -16.282  -4.462  1.00 57.96           O  
ATOM   2316  NE2 GLN D 370      24.147 -16.892  -6.146  1.00 57.50           N  
ATOM   2317  H   GLN D 370      22.691 -11.926  -3.789  1.00 52.55           H  
ATOM   2318  HA  GLN D 370      25.326 -11.783  -4.961  1.00 54.41           H  
ATOM   2319  HB3 GLN D 370      23.106 -13.828  -4.804  1.00 54.51           H  
ATOM   2320  HB2 GLN D 370      24.593 -13.796  -3.907  1.00 54.51           H  
ATOM   2321  HG3 GLN D 370      25.801 -14.224  -6.165  1.00 55.64           H  
ATOM   2322  HG2 GLN D 370      24.225 -14.492  -6.879  1.00 55.64           H  
ATOM   2323 HE22 GLN D 370      24.158 -17.858  -5.851  1.00 57.50           H  
ATOM   2324 HE21 GLN D 370      23.610 -16.614  -6.954  1.00 57.50           H  
ATOM   2325  N   GLY D 371      25.007 -11.385  -7.402  1.00 56.90           N  
ATOM   2326  CA  GLY D 371      24.936 -10.910  -8.784  1.00 58.64           C  
ATOM   2327  C   GLY D 371      24.722  -9.392  -8.904  1.00 60.08           C  
ATOM   2328  O   GLY D 371      24.852  -8.847  -9.998  1.00 60.32           O  
ATOM   2329  H   GLY D 371      25.920 -11.335  -6.966  1.00 56.90           H  
ATOM   2330  HA3 GLY D 371      24.145 -11.428  -9.328  1.00 58.64           H  
ATOM   2331  HA2 GLY D 371      25.873 -11.167  -9.277  1.00 58.64           H  
ATOM   2332  N   GLU D 372      24.408  -8.721  -7.783  1.00 61.31           N  
ATOM   2333  CA  GLU D 372      24.136  -7.290  -7.632  1.00 62.66           C  
ATOM   2334  C   GLU D 372      24.902  -6.736  -6.409  1.00 63.18           C  
ATOM   2335  O   GLU D 372      24.432  -5.806  -5.754  1.00 63.46           O  
ATOM   2336  CB  GLU D 372      22.605  -7.037  -7.576  1.00 62.87           C  
ATOM   2337  CG  GLU D 372      21.788  -7.630  -8.745  1.00 64.07           C  
ATOM   2338  CD  GLU D 372      20.288  -7.366  -8.596  1.00 64.64           C  
ATOM   2339  OE1 GLU D 372      19.581  -8.302  -8.165  1.00 64.19           O  
ATOM   2340  OE2 GLU D 372      19.873  -6.228  -8.913  1.00 65.62           O1-
ATOM   2341  H   GLU D 372      24.336  -9.267  -6.935  1.00 61.31           H  
ATOM   2342  HA  GLU D 372      24.531  -6.761  -8.501  1.00 62.66           H  
ATOM   2343  HB3 GLU D 372      22.421  -5.962  -7.529  1.00 62.87           H  
ATOM   2344  HB2 GLU D 372      22.217  -7.444  -6.642  1.00 62.87           H  
ATOM   2345  HG3 GLU D 372      21.928  -8.709  -8.806  1.00 64.07           H  
ATOM   2346  HG2 GLU D 372      22.130  -7.215  -9.695  1.00 64.07           H  
ATOM   2347  N   ASP D 373      26.052  -7.355  -6.072  1.00 63.63           N  
ATOM   2348  CA  ASP D 373      26.740  -7.329  -4.770  1.00 64.31           C  
ATOM   2349  C   ASP D 373      27.279  -5.973  -4.296  1.00 64.47           C  
ATOM   2350  O   ASP D 373      27.413  -5.784  -3.087  1.00 64.49           O  
ATOM   2351  CB  ASP D 373      27.938  -8.312  -4.788  1.00 64.32           C  
ATOM   2352  CG  ASP D 373      27.575  -9.762  -5.111  1.00 65.15           C  
ATOM   2353  OD1 ASP D 373      27.389 -10.058  -6.310  1.00 65.06           O  
ATOM   2354  OD2 ASP D 373      27.508 -10.556  -4.146  1.00 66.12           O1-
ATOM   2355  H   ASP D 373      26.360  -8.090  -6.696  1.00 63.63           H  
ATOM   2356  HA  ASP D 373      26.032  -7.664  -4.013  1.00 64.31           H  
ATOM   2357  HB3 ASP D 373      28.449  -8.299  -3.824  1.00 64.32           H  
ATOM   2358  HB2 ASP D 373      28.677  -7.984  -5.520  1.00 64.32           H  
ATOM   2359  N   THR D 374      27.638  -5.071  -5.224  1.00 64.52           N  
ATOM   2360  CA  THR D 374      28.393  -3.834  -4.982  1.00 64.14           C  
ATOM   2361  C   THR D 374      27.787  -2.855  -3.947  1.00 63.74           C  
ATOM   2362  O   THR D 374      28.533  -2.077  -3.354  1.00 63.44           O  
ATOM   2363  CB  THR D 374      28.681  -3.155  -6.348  1.00 64.33           C  
ATOM   2364  OG1 THR D 374      29.608  -2.096  -6.196  1.00 63.98           O  
ATOM   2365  CG2 THR D 374      27.437  -2.600  -7.066  1.00 64.81           C  
ATOM   2366  H   THR D 374      27.476  -5.319  -6.189  1.00 64.52           H  
ATOM   2367  HA  THR D 374      29.352  -4.152  -4.569  1.00 64.14           H  
ATOM   2368  HB  THR D 374      29.156  -3.886  -7.003  1.00 64.33           H  
ATOM   2369  HG1 THR D 374      29.243  -1.458  -5.601  1.00 63.98           H  
ATOM   2370 HG21 THR D 374      27.700  -2.212  -8.051  1.00 64.81           H  
ATOM   2371 HG22 THR D 374      26.684  -3.375  -7.215  1.00 64.81           H  
ATOM   2372 HG23 THR D 374      26.970  -1.788  -6.508  1.00 64.81           H  
ATOM   2373  N   VAL D 375      26.458  -2.889  -3.745  1.00 63.28           N  
ATOM   2374  CA  VAL D 375      25.687  -2.022  -2.851  1.00 62.78           C  
ATOM   2375  C   VAL D 375      26.105  -2.133  -1.366  1.00 62.14           C  
ATOM   2376  O   VAL D 375      26.767  -1.229  -0.859  1.00 62.63           O  
ATOM   2377  CB  VAL D 375      24.160  -2.217  -3.101  1.00 62.77           C  
ATOM   2378  CG1 VAL D 375      23.764  -1.651  -4.478  1.00 62.82           C  
ATOM   2379  CG2 VAL D 375      23.635  -3.667  -2.967  1.00 63.39           C  
ATOM   2380  H   VAL D 375      25.930  -3.574  -4.268  1.00 63.28           H  
ATOM   2381  HA  VAL D 375      25.927  -0.997  -3.141  1.00 62.78           H  
ATOM   2382  HB  VAL D 375      23.626  -1.617  -2.362  1.00 62.77           H  
ATOM   2383 HG11 VAL D 375      22.686  -1.705  -4.631  1.00 62.82           H  
ATOM   2384 HG12 VAL D 375      24.053  -0.604  -4.573  1.00 62.82           H  
ATOM   2385 HG13 VAL D 375      24.239  -2.202  -5.291  1.00 62.82           H  
ATOM   2386 HG21 VAL D 375      22.598  -3.735  -3.297  1.00 63.39           H  
ATOM   2387 HG22 VAL D 375      24.212  -4.367  -3.569  1.00 63.39           H  
ATOM   2388 HG23 VAL D 375      23.643  -4.024  -1.939  1.00 63.39           H  
ATOM   2389  N   GLN D 376      25.697  -3.215  -0.682  1.00 60.79           N  
ATOM   2390  CA  GLN D 376      25.894  -3.538   0.736  1.00 59.37           C  
ATOM   2391  C   GLN D 376      25.019  -2.698   1.683  1.00 58.54           C  
ATOM   2392  O   GLN D 376      24.796  -1.508   1.458  1.00 58.37           O  
ATOM   2393  CB  GLN D 376      27.380  -3.612   1.168  1.00 59.41           C  
ATOM   2394  CG  GLN D 376      28.093  -4.862   0.616  1.00 58.88           C  
ATOM   2395  CD  GLN D 376      29.538  -5.010   1.096  1.00 58.02           C  
ATOM   2396  OE1 GLN D 376      29.849  -4.748   2.256  1.00 56.93           O  
ATOM   2397  NE2 GLN D 376      30.428  -5.451   0.206  1.00 57.93           N  
ATOM   2398  H   GLN D 376      25.165  -3.892  -1.208  1.00 60.79           H  
ATOM   2399  HA  GLN D 376      25.496  -4.545   0.822  1.00 59.37           H  
ATOM   2400  HB3 GLN D 376      27.423  -3.647   2.257  1.00 59.41           H  
ATOM   2401  HB2 GLN D 376      27.921  -2.710   0.883  1.00 59.41           H  
ATOM   2402  HG3 GLN D 376      28.061  -4.859  -0.475  1.00 58.88           H  
ATOM   2403  HG2 GLN D 376      27.566  -5.755   0.950  1.00 58.88           H  
ATOM   2404 HE22 GLN D 376      31.392  -5.567   0.481  1.00 57.93           H  
ATOM   2405 HE21 GLN D 376      30.139  -5.651  -0.741  1.00 57.93           H  
ATOM   2406  N   SER D 377      24.536  -3.334   2.761  1.00 57.26           N  
ATOM   2407  CA  SER D 377      23.718  -2.732   3.810  1.00 56.23           C  
ATOM   2408  C   SER D 377      24.022  -3.416   5.147  1.00 55.53           C  
ATOM   2409  O   SER D 377      24.017  -4.643   5.224  1.00 54.97           O  
ATOM   2410  CB  SER D 377      22.230  -2.751   3.399  1.00 56.48           C  
ATOM   2411  OG  SER D 377      21.410  -2.118   4.361  1.00 56.48           O  
ATOM   2412  H   SER D 377      24.743  -4.319   2.862  1.00 57.26           H  
ATOM   2413  HA  SER D 377      24.018  -1.686   3.913  1.00 56.23           H  
ATOM   2414  HB3 SER D 377      21.881  -3.775   3.265  1.00 56.48           H  
ATOM   2415  HB2 SER D 377      22.090  -2.239   2.446  1.00 56.48           H  
ATOM   2416  HG  SER D 377      20.532  -2.065   4.009  1.00 56.48           H  
ATOM   2417  N   LEU D 378      24.278  -2.617   6.194  1.00 54.95           N  
ATOM   2418  CA  LEU D 378      24.570  -3.069   7.554  1.00 54.76           C  
ATOM   2419  C   LEU D 378      23.249  -3.303   8.301  1.00 54.57           C  
ATOM   2420  O   LEU D 378      22.307  -2.520   8.163  1.00 54.65           O  
ATOM   2421  CB  LEU D 378      25.334  -1.953   8.314  1.00 54.87           C  
ATOM   2422  CG  LEU D 378      26.837  -1.784   7.986  1.00 55.32           C  
ATOM   2423  CD1 LEU D 378      27.672  -2.993   8.431  1.00 55.83           C  
ATOM   2424  CD2 LEU D 378      27.122  -1.409   6.525  1.00 56.00           C  
ATOM   2425  H   LEU D 378      24.235  -1.619   6.047  1.00 54.95           H  
ATOM   2426  HA  LEU D 378      25.150  -3.990   7.540  1.00 54.76           H  
ATOM   2427  HB3 LEU D 378      25.269  -2.143   9.388  1.00 54.87           H  
ATOM   2428  HB2 LEU D 378      24.828  -0.997   8.167  1.00 54.87           H  
ATOM   2429  HG  LEU D 378      27.179  -0.941   8.588  1.00 55.32           H  
ATOM   2430 HD11 LEU D 378      28.737  -2.809   8.294  1.00 55.83           H  
ATOM   2431 HD12 LEU D 378      27.509  -3.206   9.486  1.00 55.83           H  
ATOM   2432 HD13 LEU D 378      27.419  -3.887   7.866  1.00 55.83           H  
ATOM   2433 HD21 LEU D 378      28.166  -1.127   6.394  1.00 56.00           H  
ATOM   2434 HD22 LEU D 378      26.927  -2.244   5.851  1.00 56.00           H  
ATOM   2435 HD23 LEU D 378      26.511  -0.565   6.205  1.00 56.00           H  
ATOM   2436  N   THR D 379      23.202  -4.362   9.125  1.00 54.40           N  
ATOM   2437  CA  THR D 379      22.088  -4.645  10.027  1.00 54.26           C  
ATOM   2438  C   THR D 379      22.135  -3.720  11.252  1.00 54.34           C  
ATOM   2439  O   THR D 379      23.204  -3.380  11.764  1.00 54.14           O  
ATOM   2440  CB  THR D 379      22.111  -6.125  10.473  1.00 54.08           C  
ATOM   2441  OG1 THR D 379      23.300  -6.466  11.154  1.00 54.45           O  
ATOM   2442  CG2 THR D 379      21.872  -7.110   9.325  1.00 54.07           C  
ATOM   2443  H   THR D 379      23.998  -4.983   9.172  1.00 54.40           H  
ATOM   2444  HA  THR D 379      21.157  -4.463   9.492  1.00 54.26           H  
ATOM   2445  HB  THR D 379      21.307  -6.267  11.196  1.00 54.08           H  
ATOM   2446  HG1 THR D 379      23.133  -7.247  11.665  1.00 54.45           H  
ATOM   2447 HG21 THR D 379      21.943  -8.131   9.686  1.00 54.07           H  
ATOM   2448 HG22 THR D 379      20.877  -6.983   8.898  1.00 54.07           H  
ATOM   2449 HG23 THR D 379      22.598  -6.993   8.523  1.00 54.07           H  
ATOM   2450  N   GLN D 380      20.939  -3.320  11.700  1.00 54.76           N  
ATOM   2451  CA  GLN D 380      20.689  -2.432  12.831  1.00 55.09           C  
ATOM   2452  C   GLN D 380      20.573  -3.265  14.124  1.00 54.90           C  
ATOM   2453  O   GLN D 380      20.804  -4.476  14.111  1.00 55.08           O  
ATOM   2454  CB  GLN D 380      19.358  -1.694  12.542  1.00 55.35           C  
ATOM   2455  CG  GLN D 380      19.302  -0.965  11.178  1.00 57.12           C  
ATOM   2456  CD  GLN D 380      20.471  -0.007  10.926  1.00 60.96           C  
ATOM   2457  OE1 GLN D 380      20.812   0.815  11.773  1.00 61.26           O  
ATOM   2458  NE2 GLN D 380      21.104  -0.121   9.756  1.00 61.34           N  
ATOM   2459  H   GLN D 380      20.121  -3.661  11.211  1.00 54.76           H  
ATOM   2460  HA  GLN D 380      21.508  -1.719  12.948  1.00 55.09           H  
ATOM   2461  HB3 GLN D 380      19.154  -0.972  13.333  1.00 55.35           H  
ATOM   2462  HB2 GLN D 380      18.532  -2.403  12.570  1.00 55.35           H  
ATOM   2463  HG3 GLN D 380      18.370  -0.407  11.109  1.00 57.12           H  
ATOM   2464  HG2 GLN D 380      19.263  -1.691  10.367  1.00 57.12           H  
ATOM   2465 HE22 GLN D 380      21.874   0.495   9.544  1.00 61.34           H  
ATOM   2466 HE21 GLN D 380      20.841  -0.845   9.100  1.00 61.34           H  
ATOM   2467  N   GLY D 381      20.274  -2.613  15.261  1.00 54.70           N  
ATOM   2468  CA  GLY D 381      20.283  -3.220  16.598  1.00 53.97           C  
ATOM   2469  C   GLY D 381      19.239  -4.326  16.830  1.00 53.61           C  
ATOM   2470  O   GLY D 381      19.466  -5.207  17.659  1.00 53.71           O  
ATOM   2471  H   GLY D 381      20.084  -1.622  15.208  1.00 54.70           H  
ATOM   2472  HA3 GLY D 381      20.116  -2.434  17.334  1.00 53.97           H  
ATOM   2473  HA2 GLY D 381      21.278  -3.624  16.796  1.00 53.97           H  
ATOM   2474  N   ASP D 382      18.131  -4.307  16.068  1.00 53.23           N  
ATOM   2475  CA  ASP D 382      17.082  -5.333  16.032  1.00 52.35           C  
ATOM   2476  C   ASP D 382      17.382  -6.424  14.972  1.00 51.64           C  
ATOM   2477  O   ASP D 382      16.571  -7.331  14.795  1.00 51.25           O  
ATOM   2478  CB  ASP D 382      15.717  -4.653  15.725  1.00 52.74           C  
ATOM   2479  CG  ASP D 382      15.568  -3.967  14.358  1.00 52.97           C  
ATOM   2480  OD1 ASP D 382      16.515  -3.255  13.955  1.00 52.86           O  
ATOM   2481  OD2 ASP D 382      14.496  -4.158  13.743  1.00 53.44           O1-
ATOM   2482  H   ASP D 382      18.022  -3.549  15.406  1.00 53.23           H  
ATOM   2483  HA  ASP D 382      17.013  -5.822  17.005  1.00 52.35           H  
ATOM   2484  HB3 ASP D 382      15.508  -3.904  16.489  1.00 52.74           H  
ATOM   2485  HB2 ASP D 382      14.920  -5.392  15.822  1.00 52.74           H  
ATOM   2486  N   GLY D 383      18.549  -6.367  14.308  1.00 50.59           N  
ATOM   2487  CA  GLY D 383      19.095  -7.394  13.426  1.00 49.16           C  
ATOM   2488  C   GLY D 383      18.702  -7.285  11.948  1.00 48.17           C  
ATOM   2489  O   GLY D 383      19.193  -8.089  11.156  1.00 47.39           O  
ATOM   2490  H   GLY D 383      19.153  -5.578  14.498  1.00 50.59           H  
ATOM   2491  HA3 GLY D 383      18.825  -8.388  13.788  1.00 49.16           H  
ATOM   2492  HA2 GLY D 383      20.181  -7.333  13.489  1.00 49.16           H  
ATOM   2493  N   VAL D 384      17.840  -6.326  11.562  1.00 47.38           N  
ATOM   2494  CA  VAL D 384      17.340  -6.186  10.189  1.00 47.08           C  
ATOM   2495  C   VAL D 384      18.193  -5.184   9.390  1.00 46.98           C  
ATOM   2496  O   VAL D 384      18.666  -4.188   9.936  1.00 46.56           O  
ATOM   2497  CB  VAL D 384      15.847  -5.744  10.186  1.00 47.12           C  
ATOM   2498  CG1 VAL D 384      14.965  -6.703  11.005  1.00 47.24           C  
ATOM   2499  CG2 VAL D 384      15.590  -4.279  10.590  1.00 47.73           C  
ATOM   2500  H   VAL D 384      17.480  -5.687  12.257  1.00 47.38           H  
ATOM   2501  HA  VAL D 384      17.390  -7.153   9.699  1.00 47.08           H  
ATOM   2502  HB  VAL D 384      15.501  -5.834   9.155  1.00 47.12           H  
ATOM   2503 HG11 VAL D 384      13.908  -6.472  10.870  1.00 47.24           H  
ATOM   2504 HG12 VAL D 384      15.113  -7.737  10.694  1.00 47.24           H  
ATOM   2505 HG13 VAL D 384      15.180  -6.641  12.073  1.00 47.24           H  
ATOM   2506 HG21 VAL D 384      14.525  -4.081  10.716  1.00 47.73           H  
ATOM   2507 HG22 VAL D 384      16.089  -4.036  11.524  1.00 47.73           H  
ATOM   2508 HG23 VAL D 384      15.954  -3.583   9.835  1.00 47.73           H  
ATOM   2509  N   ALA D 385      18.333  -5.444   8.082  1.00 47.04           N  
ATOM   2510  CA  ALA D 385      18.907  -4.557   7.071  1.00 47.34           C  
ATOM   2511  C   ALA D 385      17.906  -4.399   5.921  1.00 47.48           C  
ATOM   2512  O   ALA D 385      17.274  -5.375   5.512  1.00 48.09           O  
ATOM   2513  CB  ALA D 385      20.236  -5.133   6.558  1.00 47.04           C  
ATOM   2514  H   ALA D 385      17.928  -6.305   7.735  1.00 47.04           H  
ATOM   2515  HA  ALA D 385      19.098  -3.571   7.500  1.00 47.34           H  
ATOM   2516  HB1 ALA D 385      20.653  -4.521   5.757  1.00 47.04           H  
ATOM   2517  HB2 ALA D 385      20.986  -5.175   7.343  1.00 47.04           H  
ATOM   2518  HB3 ALA D 385      20.112  -6.144   6.171  1.00 47.04           H  
ATOM   2519  N   LYS D 386      17.788  -3.175   5.381  1.00 47.62           N  
ATOM   2520  CA  LYS D 386      17.002  -2.876   4.187  1.00 47.38           C  
ATOM   2521  C   LYS D 386      17.939  -2.950   2.971  1.00 46.99           C  
ATOM   2522  O   LYS D 386      18.834  -2.118   2.818  1.00 47.13           O  
ATOM   2523  CB  LYS D 386      16.414  -1.452   4.318  1.00 47.45           C  
ATOM   2524  CG  LYS D 386      15.513  -1.017   3.143  1.00 48.26           C  
ATOM   2525  CD  LYS D 386      14.868   0.361   3.378  1.00 49.47           C  
ATOM   2526  CE  LYS D 386      14.147   0.927   2.144  1.00 50.12           C  
ATOM   2527  NZ  LYS D 386      12.910   0.192   1.837  1.00 51.85           N1+
ATOM   2528  H   LYS D 386      18.345  -2.426   5.767  1.00 47.62           H  
ATOM   2529  HA  LYS D 386      16.176  -3.579   4.083  1.00 47.38           H  
ATOM   2530  HB3 LYS D 386      17.212  -0.720   4.458  1.00 47.45           H  
ATOM   2531  HB2 LYS D 386      15.816  -1.416   5.227  1.00 47.45           H  
ATOM   2532  HG3 LYS D 386      14.734  -1.764   2.983  1.00 48.26           H  
ATOM   2533  HG2 LYS D 386      16.099  -0.982   2.223  1.00 48.26           H  
ATOM   2534  HD3 LYS D 386      15.652   1.066   3.656  1.00 49.47           H  
ATOM   2535  HD2 LYS D 386      14.187   0.319   4.228  1.00 49.47           H  
ATOM   2536  HE3 LYS D 386      14.803   0.908   1.272  1.00 50.12           H  
ATOM   2537  HE2 LYS D 386      13.882   1.970   2.320  1.00 50.12           H  
ATOM   2538  HZ1 LYS D 386      12.265   0.273   2.613  1.00 51.85           H  
ATOM   2539  HZ2 LYS D 386      12.481   0.582   1.010  1.00 51.85           H  
ATOM   2540  HZ3 LYS D 386      13.122  -0.781   1.672  1.00 51.85           H  
ATOM   2541  N   LEU D 387      17.699  -3.943   2.104  1.00 46.95           N  
ATOM   2542  CA  LEU D 387      18.258  -4.054   0.757  1.00 46.87           C  
ATOM   2543  C   LEU D 387      17.139  -3.747  -0.248  1.00 47.05           C  
ATOM   2544  O   LEU D 387      15.964  -3.992   0.028  1.00 47.50           O  
ATOM   2545  CB  LEU D 387      18.776  -5.494   0.527  1.00 46.63           C  
ATOM   2546  CG  LEU D 387      20.100  -5.818   1.254  1.00 46.15           C  
ATOM   2547  CD1 LEU D 387      20.364  -7.332   1.268  1.00 45.48           C  
ATOM   2548  CD2 LEU D 387      21.294  -5.078   0.627  1.00 44.68           C  
ATOM   2549  H   LEU D 387      16.948  -4.584   2.327  1.00 46.95           H  
ATOM   2550  HA  LEU D 387      19.056  -3.329   0.600  1.00 46.87           H  
ATOM   2551  HB3 LEU D 387      18.915  -5.681  -0.540  1.00 46.63           H  
ATOM   2552  HB2 LEU D 387      18.009  -6.199   0.849  1.00 46.63           H  
ATOM   2553  HG  LEU D 387      20.011  -5.498   2.293  1.00 46.15           H  
ATOM   2554 HD11 LEU D 387      21.274  -7.568   1.820  1.00 45.48           H  
ATOM   2555 HD12 LEU D 387      19.544  -7.870   1.744  1.00 45.48           H  
ATOM   2556 HD13 LEU D 387      20.477  -7.729   0.259  1.00 45.48           H  
ATOM   2557 HD21 LEU D 387      22.215  -5.305   1.159  1.00 44.68           H  
ATOM   2558 HD22 LEU D 387      21.436  -5.362  -0.416  1.00 44.68           H  
ATOM   2559 HD23 LEU D 387      21.173  -3.996   0.664  1.00 44.68           H  
ATOM   2560  N   SER D 388      17.514  -3.206  -1.415  1.00 46.95           N  
ATOM   2561  CA  SER D 388      16.611  -2.797  -2.488  1.00 46.82           C  
ATOM   2562  C   SER D 388      17.239  -3.141  -3.842  1.00 46.38           C  
ATOM   2563  O   SER D 388      18.422  -2.871  -4.053  1.00 45.53           O  
ATOM   2564  CB  SER D 388      16.263  -1.298  -2.352  1.00 46.90           C  
ATOM   2565  OG  SER D 388      15.324  -1.066  -1.320  1.00 48.38           O  
ATOM   2566  H   SER D 388      18.499  -3.052  -1.577  1.00 46.95           H  
ATOM   2567  HA  SER D 388      15.686  -3.372  -2.422  1.00 46.82           H  
ATOM   2568  HB3 SER D 388      15.828  -0.920  -3.279  1.00 46.90           H  
ATOM   2569  HB2 SER D 388      17.160  -0.708  -2.162  1.00 46.90           H  
ATOM   2570  HG  SER D 388      14.471  -1.373  -1.603  1.00 48.38           H  
ATOM   2571  N   ILE D 389      16.439  -3.713  -4.756  1.00 46.52           N  
ATOM   2572  CA  ILE D 389      16.823  -4.073  -6.122  1.00 46.94           C  
ATOM   2573  C   ILE D 389      15.731  -3.637  -7.103  1.00 47.42           C  
ATOM   2574  O   ILE D 389      14.545  -3.863  -6.862  1.00 47.38           O  
ATOM   2575  CB  ILE D 389      17.243  -5.564  -6.244  1.00 47.01           C  
ATOM   2576  CG1 ILE D 389      16.187  -6.555  -5.691  1.00 46.62           C  
ATOM   2577  CG2 ILE D 389      18.629  -5.795  -5.615  1.00 46.68           C  
ATOM   2578  CD1 ILE D 389      16.423  -8.012  -6.114  1.00 46.95           C  
ATOM   2579  H   ILE D 389      15.482  -3.910  -4.493  1.00 46.52           H  
ATOM   2580  HA  ILE D 389      17.696  -3.474  -6.390  1.00 46.94           H  
ATOM   2581  HB  ILE D 389      17.355  -5.772  -7.310  1.00 47.01           H  
ATOM   2582 HG13 ILE D 389      15.195  -6.271  -6.038  1.00 46.62           H  
ATOM   2583 HG12 ILE D 389      16.153  -6.495  -4.603  1.00 46.62           H  
ATOM   2584 HG21 ILE D 389      19.007  -6.792  -5.829  1.00 46.68           H  
ATOM   2585 HG22 ILE D 389      19.364  -5.093  -6.010  1.00 46.68           H  
ATOM   2586 HG23 ILE D 389      18.603  -5.672  -4.533  1.00 46.68           H  
ATOM   2587 HD11 ILE D 389      15.657  -8.667  -5.699  1.00 46.95           H  
ATOM   2588 HD12 ILE D 389      16.400  -8.118  -7.199  1.00 46.95           H  
ATOM   2589 HD13 ILE D 389      17.385  -8.381  -5.764  1.00 46.95           H  
ATOM   2590  N   ASN D 390      16.144  -2.999  -8.206  1.00 47.87           N  
ATOM   2591  CA  ASN D 390      15.272  -2.425  -9.227  1.00 48.50           C  
ATOM   2592  C   ASN D 390      14.992  -3.495 -10.285  1.00 48.65           C  
ATOM   2593  O   ASN D 390      15.799  -3.720 -11.189  1.00 49.18           O  
ATOM   2594  CB  ASN D 390      15.982  -1.205  -9.865  1.00 48.64           C  
ATOM   2595  CG  ASN D 390      16.184  -0.083  -8.845  1.00 49.43           C  
ATOM   2596  OD1 ASN D 390      17.307   0.199  -8.434  1.00 51.05           O  
ATOM   2597  ND2 ASN D 390      15.091   0.556  -8.424  1.00 47.10           N  
ATOM   2598  H   ASN D 390      17.142  -2.899  -8.349  1.00 47.87           H  
ATOM   2599  HA  ASN D 390      14.324  -2.104  -8.794  1.00 48.50           H  
ATOM   2600  HB3 ASN D 390      15.410  -0.811 -10.705  1.00 48.64           H  
ATOM   2601  HB2 ASN D 390      16.956  -1.490 -10.268  1.00 48.64           H  
ATOM   2602 HD22 ASN D 390      15.168   1.248  -7.695  1.00 47.10           H  
ATOM   2603 HD21 ASN D 390      14.186   0.309  -8.802  1.00 47.10           H  
ATOM   2604  N   THR D 391      13.838  -4.168 -10.138  1.00 48.77           N  
ATOM   2605  CA  THR D 391      13.393  -5.252 -11.011  1.00 48.89           C  
ATOM   2606  C   THR D 391      12.959  -4.669 -12.364  1.00 49.13           C  
ATOM   2607  O   THR D 391      12.268  -3.652 -12.418  1.00 48.86           O  
ATOM   2608  CB  THR D 391      12.235  -6.053 -10.348  1.00 48.82           C  
ATOM   2609  OG1 THR D 391      10.984  -5.389 -10.372  1.00 48.11           O  
ATOM   2610  CG2 THR D 391      12.536  -6.497  -8.909  1.00 48.30           C  
ATOM   2611  H   THR D 391      13.233  -3.917  -9.370  1.00 48.77           H  
ATOM   2612  HA  THR D 391      14.237  -5.928 -11.158  1.00 48.89           H  
ATOM   2613  HB  THR D 391      12.091  -6.958 -10.940  1.00 48.82           H  
ATOM   2614  HG1 THR D 391      11.051  -4.594  -9.858  1.00 48.11           H  
ATOM   2615 HG21 THR D 391      11.740  -7.135  -8.524  1.00 48.30           H  
ATOM   2616 HG22 THR D 391      13.467  -7.062  -8.857  1.00 48.30           H  
ATOM   2617 HG23 THR D 391      12.625  -5.645  -8.235  1.00 48.30           H  
ATOM   2618  N   HIS D 392      13.367  -5.333 -13.452  1.00 49.25           N  
ATOM   2619  CA  HIS D 392      12.999  -4.990 -14.823  1.00 49.76           C  
ATOM   2620  C   HIS D 392      11.574  -5.503 -15.117  1.00 49.73           C  
ATOM   2621  O   HIS D 392      11.139  -6.467 -14.481  1.00 49.61           O  
ATOM   2622  CB  HIS D 392      14.003  -5.661 -15.782  1.00 49.95           C  
ATOM   2623  CG  HIS D 392      15.387  -5.056 -15.727  1.00 51.34           C  
ATOM   2624  ND1 HIS D 392      16.254  -5.241 -14.663  1.00 52.07           N  
ATOM   2625  CD2 HIS D 392      16.050  -4.222 -16.601  1.00 52.85           C  
ATOM   2626  CE1 HIS D 392      17.359  -4.538 -14.925  1.00 52.99           C  
ATOM   2627  NE2 HIS D 392      17.308  -3.899 -16.087  1.00 53.53           N  
ATOM   2628  H   HIS D 392      13.926  -6.166 -13.319  1.00 49.25           H  
ATOM   2629  HA  HIS D 392      13.050  -3.908 -14.940  1.00 49.76           H  
ATOM   2630  HB3 HIS D 392      13.657  -5.574 -16.812  1.00 49.95           H  
ATOM   2631  HB2 HIS D 392      14.077  -6.731 -15.581  1.00 49.95           H  
ATOM   2632  HD1 HIS D 392      16.084  -5.797 -13.836  1.00 52.07           H  
ATOM   2633  HD2 HIS D 392      15.718  -3.822 -17.547  1.00 52.85           H  
ATOM   2634  HE1 HIS D 392      18.208  -4.496 -14.259  1.00 52.99           H  
ATOM   2635  N   PRO D 393      10.828  -4.872 -16.053  1.00 49.84           N  
ATOM   2636  CA  PRO D 393       9.445  -5.246 -16.376  1.00 49.99           C  
ATOM   2637  C   PRO D 393       9.383  -6.549 -17.194  1.00 50.19           C  
ATOM   2638  O   PRO D 393       9.371  -6.540 -18.425  1.00 50.27           O  
ATOM   2639  CB  PRO D 393       8.887  -4.029 -17.124  1.00 49.73           C  
ATOM   2640  CG  PRO D 393      10.097  -3.387 -17.783  1.00 49.94           C  
ATOM   2641  CD  PRO D 393      11.250  -3.703 -16.831  1.00 49.64           C  
ATOM   2642  HA  PRO D 393       8.865  -5.385 -15.464  1.00 49.99           H  
ATOM   2643  HB3 PRO D 393       8.464  -3.339 -16.395  1.00 49.73           H  
ATOM   2644  HB2 PRO D 393       8.100  -4.270 -17.839  1.00 49.73           H  
ATOM   2645  HG3 PRO D 393       9.971  -2.317 -17.954  1.00 49.94           H  
ATOM   2646  HG2 PRO D 393      10.280  -3.859 -18.749  1.00 49.94           H  
ATOM   2647  HD2 PRO D 393      12.175  -3.878 -17.381  1.00 49.64           H  
ATOM   2648  HD3 PRO D 393      11.409  -2.862 -16.157  1.00 49.64           H  
ATOM   2649  N   SER D 394       9.344  -7.674 -16.466  1.00 50.16           N  
ATOM   2650  CA  SER D 394       9.231  -9.040 -16.954  1.00 50.11           C  
ATOM   2651  C   SER D 394       8.483  -9.886 -15.915  1.00 50.10           C  
ATOM   2652  O   SER D 394       8.667  -9.706 -14.709  1.00 50.49           O  
ATOM   2653  CB  SER D 394      10.609  -9.590 -17.386  1.00 50.12           C  
ATOM   2654  OG  SER D 394      11.437  -9.903 -16.283  1.00 50.70           O  
ATOM   2655  H   SER D 394       9.378  -7.573 -15.461  1.00 50.16           H  
ATOM   2656  HA  SER D 394       8.601  -9.006 -17.846  1.00 50.11           H  
ATOM   2657  HB3 SER D 394      11.127  -8.884 -18.037  1.00 50.12           H  
ATOM   2658  HB2 SER D 394      10.472 -10.503 -17.966  1.00 50.12           H  
ATOM   2659  HG  SER D 394      11.616  -9.106 -15.807  1.00 50.70           H  
ATOM   2660  N   GLN D 395       7.644 -10.812 -16.402  1.00 50.21           N  
ATOM   2661  CA  GLN D 395       6.764 -11.665 -15.602  1.00 50.00           C  
ATOM   2662  C   GLN D 395       7.435 -13.009 -15.229  1.00 50.12           C  
ATOM   2663  O   GLN D 395       6.745 -13.952 -14.842  1.00 50.42           O  
ATOM   2664  CB  GLN D 395       5.476 -11.917 -16.434  1.00 50.22           C  
ATOM   2665  CG  GLN D 395       4.171 -11.819 -15.615  1.00 49.98           C  
ATOM   2666  CD  GLN D 395       3.825 -10.394 -15.156  1.00 50.06           C  
ATOM   2667  OE1 GLN D 395       4.376  -9.410 -15.647  1.00 49.55           O  
ATOM   2668  NE2 GLN D 395       2.902 -10.282 -14.198  1.00 51.09           N  
ATOM   2669  H   GLN D 395       7.568 -10.902 -17.404  1.00 50.21           H  
ATOM   2670  HA  GLN D 395       6.515 -11.152 -14.671  1.00 50.00           H  
ATOM   2671  HB3 GLN D 395       5.514 -12.889 -16.928  1.00 50.22           H  
ATOM   2672  HB2 GLN D 395       5.409 -11.206 -17.260  1.00 50.22           H  
ATOM   2673  HG3 GLN D 395       4.227 -12.479 -14.749  1.00 49.98           H  
ATOM   2674  HG2 GLN D 395       3.341 -12.179 -16.224  1.00 49.98           H  
ATOM   2675 HE22 GLN D 395       2.638  -9.369 -13.858  1.00 51.09           H  
ATOM   2676 HE21 GLN D 395       2.470 -11.109 -13.813  1.00 51.09           H  
ATOM   2677  N   LYS D 396       8.773 -13.099 -15.325  1.00 49.84           N  
ATOM   2678  CA  LYS D 396       9.572 -14.253 -14.919  1.00 49.81           C  
ATOM   2679  C   LYS D 396       9.841 -14.121 -13.401  1.00 49.42           C  
ATOM   2680  O   LYS D 396      10.313 -13.058 -12.989  1.00 49.58           O  
ATOM   2681  CB  LYS D 396      10.913 -14.203 -15.699  1.00 49.97           C  
ATOM   2682  CG  LYS D 396      11.618 -15.566 -15.886  1.00 51.33           C  
ATOM   2683  CD  LYS D 396      12.407 -16.115 -14.680  1.00 53.40           C  
ATOM   2684  CE  LYS D 396      13.700 -15.352 -14.349  1.00 53.67           C  
ATOM   2685  NZ  LYS D 396      14.744 -15.582 -15.365  1.00 53.35           N1+
ATOM   2686  H   LYS D 396       9.277 -12.279 -15.630  1.00 49.84           H  
ATOM   2687  HA  LYS D 396       9.036 -15.160 -15.194  1.00 49.81           H  
ATOM   2688  HB3 LYS D 396      11.597 -13.460 -15.286  1.00 49.97           H  
ATOM   2689  HB2 LYS D 396      10.695 -13.842 -16.705  1.00 49.97           H  
ATOM   2690  HG3 LYS D 396      12.294 -15.493 -16.739  1.00 51.33           H  
ATOM   2691  HG2 LYS D 396      10.871 -16.305 -16.182  1.00 51.33           H  
ATOM   2692  HD3 LYS D 396      12.656 -17.160 -14.869  1.00 53.40           H  
ATOM   2693  HD2 LYS D 396      11.769 -16.137 -13.800  1.00 53.40           H  
ATOM   2694  HE3 LYS D 396      14.088 -15.694 -13.389  1.00 53.67           H  
ATOM   2695  HE2 LYS D 396      13.512 -14.284 -14.247  1.00 53.67           H  
ATOM   2696  HZ1 LYS D 396      14.420 -15.253 -16.263  1.00 53.35           H  
ATOM   2697  HZ2 LYS D 396      15.582 -15.081 -15.106  1.00 53.35           H  
ATOM   2698  HZ3 LYS D 396      14.950 -16.570 -15.421  1.00 53.35           H  
ATOM   2699  N   PRO D 397       9.551 -15.154 -12.569  1.00 48.78           N  
ATOM   2700  CA  PRO D 397       9.835 -15.186 -11.122  1.00 47.98           C  
ATOM   2701  C   PRO D 397      11.260 -14.752 -10.738  1.00 47.26           C  
ATOM   2702  O   PRO D 397      12.241 -15.239 -11.302  1.00 47.18           O  
ATOM   2703  CB  PRO D 397       9.581 -16.635 -10.690  1.00 48.14           C  
ATOM   2704  CG  PRO D 397       8.572 -17.161 -11.691  1.00 48.95           C  
ATOM   2705  CD  PRO D 397       8.851 -16.377 -12.973  1.00 48.76           C  
ATOM   2706  HA  PRO D 397       9.106 -14.535 -10.636  1.00 47.98           H  
ATOM   2707  HB3 PRO D 397       9.219 -16.691  -9.664  1.00 48.14           H  
ATOM   2708  HB2 PRO D 397      10.489 -17.237 -10.752  1.00 48.14           H  
ATOM   2709  HG3 PRO D 397       7.566 -16.930 -11.340  1.00 48.95           H  
ATOM   2710  HG2 PRO D 397       8.634 -18.241 -11.831  1.00 48.95           H  
ATOM   2711  HD2 PRO D 397       9.490 -16.959 -13.639  1.00 48.76           H  
ATOM   2712  HD3 PRO D 397       7.917 -16.162 -13.495  1.00 48.76           H  
ATOM   2713  N   LEU D 398      11.347 -13.816  -9.786  1.00 46.89           N  
ATOM   2714  CA  LEU D 398      12.579 -13.195  -9.324  1.00 46.42           C  
ATOM   2715  C   LEU D 398      13.230 -14.128  -8.290  1.00 46.23           C  
ATOM   2716  O   LEU D 398      12.694 -14.322  -7.199  1.00 46.11           O  
ATOM   2717  CB  LEU D 398      12.182 -11.851  -8.666  1.00 46.54           C  
ATOM   2718  CG  LEU D 398      13.345 -10.910  -8.289  1.00 46.57           C  
ATOM   2719  CD1 LEU D 398      13.920 -10.201  -9.527  1.00 47.29           C  
ATOM   2720  CD2 LEU D 398      12.879  -9.880  -7.248  1.00 45.12           C  
ATOM   2721  H   LEU D 398      10.492 -13.507  -9.343  1.00 46.89           H  
ATOM   2722  HA  LEU D 398      13.247 -13.019 -10.169  1.00 46.42           H  
ATOM   2723  HB3 LEU D 398      11.575 -12.050  -7.784  1.00 46.54           H  
ATOM   2724  HB2 LEU D 398      11.521 -11.305  -9.340  1.00 46.54           H  
ATOM   2725  HG  LEU D 398      14.145 -11.491  -7.829  1.00 46.57           H  
ATOM   2726 HD11 LEU D 398      14.748  -9.546  -9.254  1.00 47.29           H  
ATOM   2727 HD12 LEU D 398      14.298 -10.915 -10.258  1.00 47.29           H  
ATOM   2728 HD13 LEU D 398      13.164  -9.589 -10.022  1.00 47.29           H  
ATOM   2729 HD21 LEU D 398      13.673  -9.175  -7.002  1.00 45.12           H  
ATOM   2730 HD22 LEU D 398      12.025  -9.309  -7.610  1.00 45.12           H  
ATOM   2731 HD23 LEU D 398      12.580 -10.369  -6.320  1.00 45.12           H  
ATOM   2732  N   SER D 399      14.388 -14.701  -8.652  1.00 45.85           N  
ATOM   2733  CA  SER D 399      15.251 -15.481  -7.769  1.00 45.59           C  
ATOM   2734  C   SER D 399      16.250 -14.501  -7.139  1.00 45.05           C  
ATOM   2735  O   SER D 399      16.929 -13.754  -7.847  1.00 45.36           O  
ATOM   2736  CB  SER D 399      15.998 -16.532  -8.617  1.00 45.82           C  
ATOM   2737  OG  SER D 399      16.822 -17.363  -7.821  1.00 47.28           O  
ATOM   2738  H   SER D 399      14.748 -14.497  -9.573  1.00 45.85           H  
ATOM   2739  HA  SER D 399      14.663 -15.985  -6.998  1.00 45.59           H  
ATOM   2740  HB3 SER D 399      16.611 -16.061  -9.387  1.00 45.82           H  
ATOM   2741  HB2 SER D 399      15.278 -17.168  -9.133  1.00 45.82           H  
ATOM   2742  HG  SER D 399      17.559 -16.855  -7.506  1.00 47.28           H  
ATOM   2743  N   ILE D 400      16.298 -14.488  -5.800  1.00 44.23           N  
ATOM   2744  CA  ILE D 400      16.974 -13.486  -4.984  1.00 43.60           C  
ATOM   2745  C   ILE D 400      17.692 -14.174  -3.814  1.00 43.13           C  
ATOM   2746  O   ILE D 400      17.067 -14.565  -2.827  1.00 43.08           O  
ATOM   2747  CB  ILE D 400      16.047 -12.252  -4.699  1.00 43.91           C  
ATOM   2748  CG1 ILE D 400      16.386 -11.429  -3.439  1.00 43.86           C  
ATOM   2749  CG2 ILE D 400      14.538 -12.575  -4.712  1.00 44.21           C  
ATOM   2750  CD1 ILE D 400      17.767 -10.775  -3.436  1.00 45.66           C  
ATOM   2751  H   ILE D 400      15.715 -15.148  -5.302  1.00 44.23           H  
ATOM   2752  HA  ILE D 400      17.783 -13.069  -5.585  1.00 43.60           H  
ATOM   2753  HB  ILE D 400      16.187 -11.571  -5.541  1.00 43.91           H  
ATOM   2754 HG13 ILE D 400      16.254 -12.030  -2.539  1.00 43.86           H  
ATOM   2755 HG12 ILE D 400      15.662 -10.618  -3.370  1.00 43.86           H  
ATOM   2756 HG21 ILE D 400      13.935 -11.715  -4.421  1.00 44.21           H  
ATOM   2757 HG22 ILE D 400      14.204 -12.854  -5.708  1.00 44.21           H  
ATOM   2758 HG23 ILE D 400      14.297 -13.394  -4.042  1.00 44.21           H  
ATOM   2759 HD11 ILE D 400      17.872 -10.135  -2.561  1.00 45.66           H  
ATOM   2760 HD12 ILE D 400      18.571 -11.508  -3.403  1.00 45.66           H  
ATOM   2761 HD13 ILE D 400      17.905 -10.156  -4.320  1.00 45.66           H  
ATOM   2762  N   THR D 401      19.019 -14.316  -3.960  1.00 42.23           N  
ATOM   2763  CA  THR D 401      19.958 -14.837  -2.971  1.00 41.71           C  
ATOM   2764  C   THR D 401      20.646 -13.633  -2.309  1.00 41.66           C  
ATOM   2765  O   THR D 401      21.084 -12.715  -3.002  1.00 41.47           O  
ATOM   2766  CB  THR D 401      21.024 -15.691  -3.708  1.00 41.56           C  
ATOM   2767  OG1 THR D 401      20.409 -16.805  -4.319  1.00 41.78           O  
ATOM   2768  CG2 THR D 401      22.142 -16.241  -2.799  1.00 39.80           C  
ATOM   2769  H   THR D 401      19.431 -13.962  -4.814  1.00 42.23           H  
ATOM   2770  HA  THR D 401      19.447 -15.431  -2.220  1.00 41.71           H  
ATOM   2771  HB  THR D 401      21.461 -15.115  -4.519  1.00 41.56           H  
ATOM   2772  HG1 THR D 401      20.099 -17.396  -3.645  1.00 41.78           H  
ATOM   2773 HG21 THR D 401      22.798 -16.917  -3.348  1.00 39.80           H  
ATOM   2774 HG22 THR D 401      22.771 -15.444  -2.400  1.00 39.80           H  
ATOM   2775 HG23 THR D 401      21.731 -16.795  -1.955  1.00 39.80           H  
ATOM   2776  N   VAL D 402      20.775 -13.672  -0.974  1.00 41.51           N  
ATOM   2777  CA  VAL D 402      21.508 -12.702  -0.157  1.00 41.61           C  
ATOM   2778  C   VAL D 402      22.572 -13.467   0.639  1.00 41.74           C  
ATOM   2779  O   VAL D 402      22.302 -14.553   1.157  1.00 41.97           O  
ATOM   2780  CB  VAL D 402      20.535 -11.877   0.734  1.00 41.74           C  
ATOM   2781  CG1 VAL D 402      21.252 -10.900   1.688  1.00 41.28           C  
ATOM   2782  CG2 VAL D 402      19.525 -11.092  -0.121  1.00 41.47           C  
ATOM   2783  H   VAL D 402      20.402 -14.477  -0.488  1.00 41.51           H  
ATOM   2784  HA  VAL D 402      22.033 -12.006  -0.810  1.00 41.61           H  
ATOM   2785  HB  VAL D 402      19.974 -12.572   1.359  1.00 41.74           H  
ATOM   2786 HG11 VAL D 402      20.534 -10.343   2.290  1.00 41.28           H  
ATOM   2787 HG12 VAL D 402      21.913 -11.410   2.387  1.00 41.28           H  
ATOM   2788 HG13 VAL D 402      21.849 -10.173   1.138  1.00 41.28           H  
ATOM   2789 HG21 VAL D 402      18.875 -10.469   0.491  1.00 41.47           H  
ATOM   2790 HG22 VAL D 402      20.045 -10.435  -0.816  1.00 41.47           H  
ATOM   2791 HG23 VAL D 402      18.882 -11.752  -0.704  1.00 41.47           H  
ATOM   2792  N   ARG D 403      23.776 -12.881   0.730  1.00 41.78           N  
ATOM   2793  CA  ARG D 403      24.920 -13.395   1.478  1.00 41.85           C  
ATOM   2794  C   ARG D 403      25.489 -12.316   2.398  1.00 41.88           C  
ATOM   2795  O   ARG D 403      25.404 -11.125   2.095  1.00 41.62           O  
ATOM   2796  CB  ARG D 403      26.025 -13.922   0.539  1.00 41.73           C  
ATOM   2797  CG  ARG D 403      25.549 -14.951  -0.495  1.00 41.28           C  
ATOM   2798  CD  ARG D 403      26.713 -15.649  -1.208  1.00 41.39           C  
ATOM   2799  NE  ARG D 403      27.294 -16.716  -0.375  1.00 43.47           N  
ATOM   2800  CZ  ARG D 403      28.577 -16.839   0.007  1.00 42.38           C  
ATOM   2801  NH1 ARG D 403      29.503 -15.935  -0.344  1.00 42.71           N  
ATOM   2802  NH2 ARG D 403      28.929 -17.892   0.755  1.00 42.88           N1+
ATOM   2803  H   ARG D 403      23.900 -11.982   0.282  1.00 41.78           H  
ATOM   2804  HA  ARG D 403      24.585 -14.217   2.108  1.00 41.85           H  
ATOM   2805  HB3 ARG D 403      26.802 -14.380   1.153  1.00 41.73           H  
ATOM   2806  HB2 ARG D 403      26.511 -13.092   0.026  1.00 41.73           H  
ATOM   2807  HG3 ARG D 403      24.914 -14.466  -1.237  1.00 41.28           H  
ATOM   2808  HG2 ARG D 403      24.921 -15.687   0.000  1.00 41.28           H  
ATOM   2809  HD3 ARG D 403      27.456 -14.925  -1.539  1.00 41.39           H  
ATOM   2810  HD2 ARG D 403      26.338 -16.135  -2.105  1.00 41.39           H  
ATOM   2811  HE  ARG D 403      26.651 -17.448  -0.109  1.00 43.47           H  
ATOM   2812 HH12 ARG D 403      30.483 -16.033  -0.089  1.00 42.71           H  
ATOM   2813 HH11 ARG D 403      29.238 -15.145  -0.910  1.00 42.71           H  
ATOM   2814 HH22 ARG D 403      29.889 -18.016   1.059  1.00 42.88           H  
ATOM   2815 HH21 ARG D 403      28.242 -18.574   1.039  1.00 42.88           H  
ATOM   2816  N   THR D 404      26.127 -12.756   3.493  1.00 42.43           N  
ATOM   2817  CA  THR D 404      26.915 -11.929   4.405  1.00 42.92           C  
ATOM   2818  C   THR D 404      28.277 -11.612   3.751  1.00 42.71           C  
ATOM   2819  O   THR D 404      28.833 -12.432   3.019  1.00 42.54           O  
ATOM   2820  CB  THR D 404      27.099 -12.707   5.734  1.00 43.00           C  
ATOM   2821  OG1 THR D 404      25.833 -12.841   6.353  1.00 44.50           O  
ATOM   2822  CG2 THR D 404      27.991 -11.998   6.764  1.00 43.99           C  
ATOM   2823  H   THR D 404      26.132 -13.752   3.667  1.00 42.43           H  
ATOM   2824  HA  THR D 404      26.392 -10.993   4.595  1.00 42.92           H  
ATOM   2825  HB  THR D 404      27.497 -13.704   5.538  1.00 43.00           H  
ATOM   2826  HG1 THR D 404      25.504 -11.979   6.557  1.00 44.50           H  
ATOM   2827 HG21 THR D 404      27.966 -12.505   7.728  1.00 43.99           H  
ATOM   2828 HG22 THR D 404      29.029 -11.977   6.446  1.00 43.99           H  
ATOM   2829 HG23 THR D 404      27.677 -10.967   6.917  1.00 43.99           H  
ATOM   2830  N   LYS D 405      28.786 -10.400   4.017  1.00 42.92           N  
ATOM   2831  CA  LYS D 405      29.993  -9.808   3.436  1.00 43.31           C  
ATOM   2832  C   LYS D 405      30.997  -9.386   4.526  1.00 43.58           C  
ATOM   2833  O   LYS D 405      31.771  -8.450   4.324  1.00 43.82           O  
ATOM   2834  CB  LYS D 405      29.590  -8.628   2.517  1.00 43.39           C  
ATOM   2835  CG  LYS D 405      28.719  -9.008   1.306  1.00 43.70           C  
ATOM   2836  CD  LYS D 405      29.444  -9.902   0.287  1.00 44.89           C  
ATOM   2837  CE  LYS D 405      28.608 -10.125  -0.975  1.00 45.56           C  
ATOM   2838  NZ  LYS D 405      29.295 -11.004  -1.935  1.00 45.94           N1+
ATOM   2839  H   LYS D 405      28.246  -9.795   4.624  1.00 42.92           H  
ATOM   2840  HA  LYS D 405      30.525 -10.551   2.842  1.00 43.31           H  
ATOM   2841  HB3 LYS D 405      30.480  -8.121   2.142  1.00 43.39           H  
ATOM   2842  HB2 LYS D 405      29.056  -7.883   3.107  1.00 43.39           H  
ATOM   2843  HG3 LYS D 405      28.412  -8.088   0.808  1.00 43.70           H  
ATOM   2844  HG2 LYS D 405      27.796  -9.486   1.634  1.00 43.70           H  
ATOM   2845  HD3 LYS D 405      29.673 -10.868   0.740  1.00 44.89           H  
ATOM   2846  HD2 LYS D 405      30.399  -9.448   0.018  1.00 44.89           H  
ATOM   2847  HE3 LYS D 405      28.401  -9.173  -1.466  1.00 45.56           H  
ATOM   2848  HE2 LYS D 405      27.648 -10.566  -0.710  1.00 45.56           H  
ATOM   2849  HZ1 LYS D 405      29.423 -11.921  -1.531  1.00 45.94           H  
ATOM   2850  HZ2 LYS D 405      28.725 -11.076  -2.772  1.00 45.94           H  
ATOM   2851  HZ3 LYS D 405      30.193 -10.612  -2.179  1.00 45.94           H  
ATOM   2852  N   LYS D 406      30.968 -10.058   5.690  1.00 43.92           N  
ATOM   2853  CA  LYS D 406      31.794  -9.797   6.870  1.00 44.05           C  
ATOM   2854  C   LYS D 406      33.257 -10.157   6.542  1.00 44.00           C  
ATOM   2855  O   LYS D 406      33.560 -11.321   6.289  1.00 43.73           O  
ATOM   2856  CB  LYS D 406      31.221 -10.677   8.006  1.00 44.10           C  
ATOM   2857  CG  LYS D 406      31.762 -10.389   9.413  1.00 44.30           C  
ATOM   2858  CD  LYS D 406      31.143  -9.144  10.066  1.00 44.50           C  
ATOM   2859  CE  LYS D 406      31.653  -8.925  11.496  1.00 45.77           C  
ATOM   2860  NZ  LYS D 406      30.972  -7.789  12.139  1.00 47.78           N1+
ATOM   2861  H   LYS D 406      30.321 -10.831   5.757  1.00 43.92           H  
ATOM   2862  HA  LYS D 406      31.713  -8.742   7.135  1.00 44.05           H  
ATOM   2863  HB3 LYS D 406      31.401 -11.725   7.767  1.00 44.10           H  
ATOM   2864  HB2 LYS D 406      30.136 -10.572   8.038  1.00 44.10           H  
ATOM   2865  HG3 LYS D 406      32.846 -10.315   9.387  1.00 44.30           H  
ATOM   2866  HG2 LYS D 406      31.542 -11.247  10.047  1.00 44.30           H  
ATOM   2867  HD3 LYS D 406      30.057  -9.252  10.084  1.00 44.50           H  
ATOM   2868  HD2 LYS D 406      31.358  -8.262   9.462  1.00 44.50           H  
ATOM   2869  HE3 LYS D 406      32.726  -8.733  11.493  1.00 45.77           H  
ATOM   2870  HE2 LYS D 406      31.491  -9.817  12.101  1.00 45.77           H  
ATOM   2871  HZ1 LYS D 406      29.982  -7.977  12.198  1.00 47.78           H  
ATOM   2872  HZ2 LYS D 406      31.347  -7.651  13.066  1.00 47.78           H  
ATOM   2873  HZ3 LYS D 406      31.124  -6.953  11.586  1.00 47.78           H  
ATOM   2874  N   GLN D 407      34.138  -9.143   6.466  1.00 44.19           N  
ATOM   2875  CA  GLN D 407      35.470  -9.227   5.849  1.00 44.47           C  
ATOM   2876  C   GLN D 407      36.467 -10.200   6.510  1.00 44.15           C  
ATOM   2877  O   GLN D 407      37.374 -10.678   5.829  1.00 43.83           O  
ATOM   2878  CB  GLN D 407      36.092  -7.817   5.738  1.00 44.80           C  
ATOM   2879  CG  GLN D 407      36.321  -7.072   7.080  1.00 45.71           C  
ATOM   2880  CD  GLN D 407      37.345  -5.927   7.047  1.00 47.12           C  
ATOM   2881  OE1 GLN D 407      37.376  -5.113   7.966  1.00 48.21           O  
ATOM   2882  NE2 GLN D 407      38.185  -5.836   6.012  1.00 47.55           N  
ATOM   2883  H   GLN D 407      33.816  -8.220   6.718  1.00 44.19           H  
ATOM   2884  HA  GLN D 407      35.312  -9.587   4.832  1.00 44.47           H  
ATOM   2885  HB3 GLN D 407      35.464  -7.199   5.094  1.00 44.80           H  
ATOM   2886  HB2 GLN D 407      37.031  -7.931   5.194  1.00 44.80           H  
ATOM   2887  HG3 GLN D 407      36.686  -7.763   7.838  1.00 45.71           H  
ATOM   2888  HG2 GLN D 407      35.372  -6.689   7.458  1.00 45.71           H  
ATOM   2889 HE22 GLN D 407      38.875  -5.099   5.991  1.00 47.55           H  
ATOM   2890 HE21 GLN D 407      38.156  -6.522   5.273  1.00 47.55           H  
ATOM   2891  N   GLU D 408      36.300 -10.500   7.807  1.00 44.13           N  
ATOM   2892  CA  GLU D 408      37.170 -11.377   8.596  1.00 43.92           C  
ATOM   2893  C   GLU D 408      36.816 -12.873   8.429  1.00 43.46           C  
ATOM   2894  O   GLU D 408      37.591 -13.723   8.866  1.00 43.86           O  
ATOM   2895  CB  GLU D 408      37.093 -11.000  10.105  1.00 43.99           C  
ATOM   2896  CG  GLU D 408      35.748 -10.454  10.645  1.00 44.87           C  
ATOM   2897  CD  GLU D 408      35.554  -8.950  10.423  1.00 46.17           C  
ATOM   2898  OE1 GLU D 408      36.288  -8.174  11.071  1.00 46.35           O  
ATOM   2899  OE2 GLU D 408      34.676  -8.602   9.604  1.00 47.10           O1-
ATOM   2900  H   GLU D 408      35.539 -10.048   8.300  1.00 44.13           H  
ATOM   2901  HA  GLU D 408      38.203 -11.257   8.267  1.00 43.92           H  
ATOM   2902  HB3 GLU D 408      37.865 -10.253  10.297  1.00 43.99           H  
ATOM   2903  HB2 GLU D 408      37.395 -11.846  10.723  1.00 43.99           H  
ATOM   2904  HG3 GLU D 408      35.710 -10.619  11.723  1.00 44.87           H  
ATOM   2905  HG2 GLU D 408      34.913 -11.017  10.230  1.00 44.87           H  
ATOM   2906  N   LEU D 409      35.680 -13.200   7.788  1.00 42.49           N  
ATOM   2907  CA  LEU D 409      35.226 -14.562   7.496  1.00 41.64           C  
ATOM   2908  C   LEU D 409      35.664 -14.967   6.078  1.00 41.00           C  
ATOM   2909  O   LEU D 409      35.692 -14.140   5.165  1.00 40.60           O  
ATOM   2910  CB  LEU D 409      33.677 -14.583   7.519  1.00 41.82           C  
ATOM   2911  CG  LEU D 409      33.032 -14.799   8.903  1.00 42.11           C  
ATOM   2912  CD1 LEU D 409      33.465 -13.763   9.951  1.00 43.57           C  
ATOM   2913  CD2 LEU D 409      31.503 -14.809   8.764  1.00 40.91           C  
ATOM   2914  H   LEU D 409      35.108 -12.446   7.433  1.00 42.49           H  
ATOM   2915  HA  LEU D 409      35.621 -15.278   8.219  1.00 41.64           H  
ATOM   2916  HB3 LEU D 409      33.306 -15.380   6.873  1.00 41.82           H  
ATOM   2917  HB2 LEU D 409      33.282 -13.670   7.078  1.00 41.82           H  
ATOM   2918  HG  LEU D 409      33.337 -15.782   9.266  1.00 42.11           H  
ATOM   2919 HD11 LEU D 409      32.896 -13.873  10.875  1.00 43.57           H  
ATOM   2920 HD12 LEU D 409      34.517 -13.874  10.210  1.00 43.57           H  
ATOM   2921 HD13 LEU D 409      33.317 -12.750   9.582  1.00 43.57           H  
ATOM   2922 HD21 LEU D 409      31.179 -15.552   8.040  1.00 40.91           H  
ATOM   2923 HD22 LEU D 409      31.023 -15.038   9.711  1.00 40.91           H  
ATOM   2924 HD23 LEU D 409      31.122 -13.846   8.430  1.00 40.91           H  
ATOM   2925  N   SER D 410      35.932 -16.269   5.891  1.00 40.66           N  
ATOM   2926  CA  SER D 410      36.115 -16.925   4.593  1.00 40.32           C  
ATOM   2927  C   SER D 410      34.744 -17.154   3.931  1.00 39.81           C  
ATOM   2928  O   SER D 410      33.722 -17.143   4.614  1.00 39.79           O  
ATOM   2929  CB  SER D 410      36.755 -18.307   4.832  1.00 39.96           C  
ATOM   2930  OG  SER D 410      38.093 -18.164   5.259  1.00 41.55           O  
ATOM   2931  H   SER D 410      35.904 -16.877   6.704  1.00 40.66           H  
ATOM   2932  HA  SER D 410      36.742 -16.317   3.938  1.00 40.32           H  
ATOM   2933  HB3 SER D 410      36.772 -18.892   3.911  1.00 39.96           H  
ATOM   2934  HB2 SER D 410      36.195 -18.889   5.565  1.00 39.96           H  
ATOM   2935  HG  SER D 410      38.088 -17.748   6.110  1.00 41.55           H  
ATOM   2936  N   GLU D 411      34.717 -17.387   2.606  1.00 39.54           N  
ATOM   2937  CA  GLU D 411      33.502 -17.591   1.801  1.00 39.37           C  
ATOM   2938  C   GLU D 411      32.638 -18.797   2.221  1.00 38.70           C  
ATOM   2939  O   GLU D 411      31.433 -18.785   1.969  1.00 38.32           O  
ATOM   2940  CB  GLU D 411      33.886 -17.708   0.309  1.00 39.52           C  
ATOM   2941  CG  GLU D 411      34.493 -16.422  -0.296  1.00 40.79           C  
ATOM   2942  CD  GLU D 411      33.555 -15.208  -0.255  1.00 43.57           C  
ATOM   2943  OE1 GLU D 411      34.087 -14.088  -0.098  1.00 45.01           O  
ATOM   2944  OE2 GLU D 411      32.327 -15.415  -0.371  1.00 43.07           O1-
ATOM   2945  H   GLU D 411      35.595 -17.380   2.106  1.00 39.54           H  
ATOM   2946  HA  GLU D 411      32.874 -16.712   1.934  1.00 39.37           H  
ATOM   2947  HB3 GLU D 411      33.010 -17.987  -0.279  1.00 39.52           H  
ATOM   2948  HB2 GLU D 411      34.594 -18.527   0.179  1.00 39.52           H  
ATOM   2949  HG3 GLU D 411      34.757 -16.602  -1.339  1.00 40.79           H  
ATOM   2950  HG2 GLU D 411      35.423 -16.171   0.215  1.00 40.79           H  
ATOM   2951  N   ALA D 412      33.227 -19.799   2.894  1.00 38.41           N  
ATOM   2952  CA  ALA D 412      32.534 -20.955   3.464  1.00 38.24           C  
ATOM   2953  C   ALA D 412      31.891 -20.642   4.831  1.00 37.91           C  
ATOM   2954  O   ALA D 412      30.938 -21.320   5.214  1.00 37.68           O  
ATOM   2955  CB  ALA D 412      33.575 -22.065   3.681  1.00 37.98           C  
ATOM   2956  H   ALA D 412      34.221 -19.731   3.062  1.00 38.41           H  
ATOM   2957  HA  ALA D 412      31.764 -21.306   2.775  1.00 38.24           H  
ATOM   2958  HB1 ALA D 412      33.115 -22.965   4.091  1.00 37.98           H  
ATOM   2959  HB2 ALA D 412      34.047 -22.344   2.739  1.00 37.98           H  
ATOM   2960  HB3 ALA D 412      34.364 -21.753   4.367  1.00 37.98           H  
ATOM   2961  N   GLU D 413      32.389 -19.620   5.550  1.00 37.81           N  
ATOM   2962  CA  GLU D 413      31.873 -19.165   6.842  1.00 37.88           C  
ATOM   2963  C   GLU D 413      30.767 -18.106   6.677  1.00 37.68           C  
ATOM   2964  O   GLU D 413      30.043 -17.864   7.641  1.00 37.86           O  
ATOM   2965  CB  GLU D 413      33.012 -18.501   7.644  1.00 38.10           C  
ATOM   2966  CG  GLU D 413      34.158 -19.456   8.016  1.00 38.70           C  
ATOM   2967  CD  GLU D 413      35.243 -18.723   8.803  1.00 41.23           C  
ATOM   2968  OE1 GLU D 413      36.083 -18.073   8.143  1.00 40.85           O  
ATOM   2969  OE2 GLU D 413      35.203 -18.810  10.049  1.00 42.41           O1-
ATOM   2970  H   GLU D 413      33.156 -19.091   5.159  1.00 37.81           H  
ATOM   2971  HA  GLU D 413      31.471 -20.006   7.411  1.00 37.88           H  
ATOM   2972  HB3 GLU D 413      32.607 -18.087   8.570  1.00 38.10           H  
ATOM   2973  HB2 GLU D 413      33.416 -17.653   7.094  1.00 38.10           H  
ATOM   2974  HG3 GLU D 413      34.607 -19.890   7.122  1.00 38.70           H  
ATOM   2975  HG2 GLU D 413      33.778 -20.287   8.611  1.00 38.70           H  
ATOM   2976  N   GLN D 414      30.604 -17.489   5.489  1.00 37.40           N  
ATOM   2977  CA  GLN D 414      29.551 -16.505   5.220  1.00 37.20           C  
ATOM   2978  C   GLN D 414      28.195 -17.220   5.147  1.00 36.96           C  
ATOM   2979  O   GLN D 414      28.065 -18.244   4.472  1.00 36.78           O  
ATOM   2980  CB  GLN D 414      29.775 -15.803   3.856  1.00 37.03           C  
ATOM   2981  CG  GLN D 414      31.115 -15.073   3.638  1.00 38.11           C  
ATOM   2982  CD  GLN D 414      31.430 -13.900   4.570  1.00 38.25           C  
ATOM   2983  OE1 GLN D 414      30.707 -13.607   5.517  1.00 36.76           O  
ATOM   2984  NE2 GLN D 414      32.540 -13.215   4.291  1.00 37.76           N  
ATOM   2985  H   GLN D 414      31.227 -17.732   4.732  1.00 37.40           H  
ATOM   2986  HA  GLN D 414      29.530 -15.773   6.028  1.00 37.20           H  
ATOM   2987  HB3 GLN D 414      28.965 -15.092   3.685  1.00 37.03           H  
ATOM   2988  HB2 GLN D 414      29.684 -16.540   3.057  1.00 37.03           H  
ATOM   2989  HG3 GLN D 414      31.148 -14.703   2.612  1.00 38.11           H  
ATOM   2990  HG2 GLN D 414      31.924 -15.787   3.722  1.00 38.11           H  
ATOM   2991 HE22 GLN D 414      32.823 -12.451   4.892  1.00 37.76           H  
ATOM   2992 HE21 GLN D 414      33.115 -13.475   3.502  1.00 37.76           H  
ATOM   2993  N   ALA D 415      27.183 -16.654   5.822  1.00 36.88           N  
ATOM   2994  CA  ALA D 415      25.802 -17.125   5.775  1.00 36.87           C  
ATOM   2995  C   ALA D 415      25.180 -16.791   4.415  1.00 37.19           C  
ATOM   2996  O   ALA D 415      25.516 -15.775   3.805  1.00 36.63           O  
ATOM   2997  CB  ALA D 415      24.999 -16.425   6.878  1.00 36.72           C  
ATOM   2998  H   ALA D 415      27.366 -15.814   6.351  1.00 36.88           H  
ATOM   2999  HA  ALA D 415      25.782 -18.204   5.943  1.00 36.87           H  
ATOM   3000  HB1 ALA D 415      23.962 -16.764   6.895  1.00 36.72           H  
ATOM   3001  HB2 ALA D 415      25.429 -16.651   7.850  1.00 36.72           H  
ATOM   3002  HB3 ALA D 415      24.994 -15.342   6.758  1.00 36.72           H  
ATOM   3003  N   THR D 416      24.285 -17.669   3.950  1.00 37.77           N  
ATOM   3004  CA  THR D 416      23.603 -17.581   2.665  1.00 38.29           C  
ATOM   3005  C   THR D 416      22.179 -18.134   2.782  1.00 38.47           C  
ATOM   3006  O   THR D 416      21.947 -19.134   3.464  1.00 38.84           O  
ATOM   3007  CB  THR D 416      24.478 -18.177   1.532  1.00 38.30           C  
ATOM   3008  OG1 THR D 416      23.842 -18.019   0.277  1.00 39.15           O  
ATOM   3009  CG2 THR D 416      24.805 -19.670   1.699  1.00 38.09           C  
ATOM   3010  H   THR D 416      24.071 -18.477   4.518  1.00 37.77           H  
ATOM   3011  HA  THR D 416      23.488 -16.520   2.439  1.00 38.29           H  
ATOM   3012  HB  THR D 416      25.416 -17.623   1.493  1.00 38.30           H  
ATOM   3013  HG1 THR D 416      23.704 -17.096   0.122  1.00 39.15           H  
ATOM   3014 HG21 THR D 416      25.440 -20.022   0.885  1.00 38.09           H  
ATOM   3015 HG22 THR D 416      25.340 -19.857   2.630  1.00 38.09           H  
ATOM   3016 HG23 THR D 416      23.904 -20.284   1.703  1.00 38.09           H  
ATOM   3017  N   ARG D 417      21.237 -17.476   2.099  1.00 38.91           N  
ATOM   3018  CA  ARG D 417      19.841 -17.872   1.977  1.00 39.13           C  
ATOM   3019  C   ARG D 417      19.330 -17.406   0.610  1.00 39.22           C  
ATOM   3020  O   ARG D 417      19.706 -16.327   0.149  1.00 38.93           O  
ATOM   3021  CB  ARG D 417      19.034 -17.336   3.182  1.00 39.58           C  
ATOM   3022  CG  ARG D 417      17.585 -17.850   3.286  1.00 40.62           C  
ATOM   3023  CD  ARG D 417      17.473 -19.248   3.909  1.00 43.47           C  
ATOM   3024  NE  ARG D 417      17.384 -19.151   5.372  1.00 46.60           N  
ATOM   3025  CZ  ARG D 417      16.532 -19.792   6.189  1.00 48.29           C  
ATOM   3026  NH1 ARG D 417      15.616 -20.654   5.726  1.00 49.17           N  
ATOM   3027  NH2 ARG D 417      16.597 -19.551   7.503  1.00 49.30           N1+
ATOM   3028  H   ARG D 417      21.512 -16.654   1.577  1.00 38.91           H  
ATOM   3029  HA  ARG D 417      19.799 -18.963   1.983  1.00 39.13           H  
ATOM   3030  HB3 ARG D 417      19.011 -16.247   3.122  1.00 39.58           H  
ATOM   3031  HB2 ARG D 417      19.553 -17.562   4.114  1.00 39.58           H  
ATOM   3032  HG3 ARG D 417      17.093 -17.849   2.316  1.00 40.62           H  
ATOM   3033  HG2 ARG D 417      17.015 -17.146   3.894  1.00 40.62           H  
ATOM   3034  HD3 ARG D 417      18.313 -19.886   3.632  1.00 43.47           H  
ATOM   3035  HD2 ARG D 417      16.576 -19.728   3.520  1.00 43.47           H  
ATOM   3036  HE  ARG D 417      18.043 -18.511   5.801  1.00 46.60           H  
ATOM   3037 HH12 ARG D 417      14.993 -21.132   6.361  1.00 49.17           H  
ATOM   3038 HH11 ARG D 417      15.570 -20.858   4.739  1.00 49.17           H  
ATOM   3039 HH22 ARG D 417      15.975 -20.015   8.148  1.00 49.30           H  
ATOM   3040 HH21 ARG D 417      17.280 -18.899   7.866  1.00 49.30           H  
ATOM   3041  N   THR D 418      18.444 -18.202  -0.007  1.00 39.59           N  
ATOM   3042  CA  THR D 418      17.764 -17.905  -1.267  1.00 40.18           C  
ATOM   3043  C   THR D 418      16.247 -17.914  -1.034  1.00 40.47           C  
ATOM   3044  O   THR D 418      15.732 -18.738  -0.276  1.00 40.90           O  
ATOM   3045  CB  THR D 418      18.196 -18.933  -2.343  1.00 39.85           C  
ATOM   3046  OG1 THR D 418      19.596 -18.853  -2.524  1.00 39.46           O  
ATOM   3047  CG2 THR D 418      17.562 -18.692  -3.726  1.00 40.25           C  
ATOM   3048  H   THR D 418      18.194 -19.074   0.443  1.00 39.59           H  
ATOM   3049  HA  THR D 418      18.025 -16.907  -1.613  1.00 40.18           H  
ATOM   3050  HB  THR D 418      17.959 -19.946  -2.013  1.00 39.85           H  
ATOM   3051  HG1 THR D 418      20.024 -19.122  -1.721  1.00 39.46           H  
ATOM   3052 HG21 THR D 418      17.978 -19.367  -4.475  1.00 40.25           H  
ATOM   3053 HG22 THR D 418      16.485 -18.861  -3.711  1.00 40.25           H  
ATOM   3054 HG23 THR D 418      17.730 -17.671  -4.071  1.00 40.25           H  
ATOM   3055  N   MET D 419      15.542 -17.008  -1.727  1.00 41.02           N  
ATOM   3056  CA  MET D 419      14.087 -16.929  -1.813  1.00 41.02           C  
ATOM   3057  C   MET D 419      13.633 -16.667  -3.254  1.00 41.23           C  
ATOM   3058  O   MET D 419      14.410 -16.187  -4.082  1.00 40.60           O  
ATOM   3059  CB  MET D 419      13.504 -15.920  -0.800  1.00 41.23           C  
ATOM   3060  CG  MET D 419      13.942 -14.460  -1.025  1.00 42.03           C  
ATOM   3061  SD  MET D 419      12.839 -13.219  -0.305  1.00 44.25           S  
ATOM   3062  CE  MET D 419      11.501 -13.245  -1.525  1.00 44.91           C  
ATOM   3063  H   MET D 419      16.054 -16.360  -2.313  1.00 41.02           H  
ATOM   3064  HA  MET D 419      13.681 -17.910  -1.558  1.00 41.02           H  
ATOM   3065  HB3 MET D 419      13.750 -16.226   0.216  1.00 41.23           H  
ATOM   3066  HB2 MET D 419      12.416 -15.977  -0.856  1.00 41.23           H  
ATOM   3067  HG3 MET D 419      14.016 -14.232  -2.083  1.00 42.03           H  
ATOM   3068  HG2 MET D 419      14.944 -14.310  -0.627  1.00 42.03           H  
ATOM   3069  HE1 MET D 419      10.730 -12.527  -1.255  1.00 44.91           H  
ATOM   3070  HE2 MET D 419      11.881 -12.990  -2.515  1.00 44.91           H  
ATOM   3071  HE3 MET D 419      11.042 -14.231  -1.571  1.00 44.91           H  
ATOM   3072  N   GLN D 420      12.351 -16.952  -3.519  1.00 41.67           N  
ATOM   3073  CA  GLN D 420      11.645 -16.601  -4.744  1.00 42.59           C  
ATOM   3074  C   GLN D 420      10.569 -15.562  -4.395  1.00 42.77           C  
ATOM   3075  O   GLN D 420       9.831 -15.738  -3.422  1.00 42.97           O  
ATOM   3076  CB  GLN D 420      10.974 -17.869  -5.313  1.00 42.68           C  
ATOM   3077  CG  GLN D 420      10.479 -17.701  -6.770  1.00 44.30           C  
ATOM   3078  CD  GLN D 420       9.564 -18.820  -7.284  1.00 45.18           C  
ATOM   3079  OE1 GLN D 420       9.502 -19.052  -8.488  1.00 47.39           O  
ATOM   3080  NE2 GLN D 420       8.858 -19.532  -6.402  1.00 44.16           N  
ATOM   3081  H   GLN D 420      11.788 -17.338  -2.774  1.00 41.67           H  
ATOM   3082  HA  GLN D 420      12.335 -16.197  -5.485  1.00 42.59           H  
ATOM   3083  HB3 GLN D 420      10.162 -18.170  -4.648  1.00 42.68           H  
ATOM   3084  HB2 GLN D 420      11.689 -18.693  -5.295  1.00 42.68           H  
ATOM   3085  HG3 GLN D 420      11.335 -17.603  -7.439  1.00 44.30           H  
ATOM   3086  HG2 GLN D 420       9.912 -16.775  -6.873  1.00 44.30           H  
ATOM   3087 HE22 GLN D 420       8.257 -20.274  -6.730  1.00 44.16           H  
ATOM   3088 HE21 GLN D 420       8.897 -19.306  -5.418  1.00 44.16           H  
ATOM   3089  N   ALA D 421      10.448 -14.521  -5.229  1.00 42.61           N  
ATOM   3090  CA  ALA D 421       9.305 -13.616  -5.270  1.00 42.99           C  
ATOM   3091  C   ALA D 421       8.629 -13.786  -6.634  1.00 43.02           C  
ATOM   3092  O   ALA D 421       9.288 -13.701  -7.670  1.00 43.27           O  
ATOM   3093  CB  ALA D 421       9.776 -12.168  -5.063  1.00 42.89           C  
ATOM   3094  H   ALA D 421      11.113 -14.442  -5.989  1.00 42.61           H  
ATOM   3095  HA  ALA D 421       8.590 -13.861  -4.486  1.00 42.99           H  
ATOM   3096  HB1 ALA D 421       8.939 -11.471  -5.109  1.00 42.89           H  
ATOM   3097  HB2 ALA D 421      10.240 -12.050  -4.084  1.00 42.89           H  
ATOM   3098  HB3 ALA D 421      10.506 -11.861  -5.811  1.00 42.89           H  
ATOM   3099  HXT ALA D 421       7.568 -13.983  -6.683  1.00  0.00           H  
ATOM   3100  N   PRO D 423       5.616 -12.544  -9.525  1.00 42.46           N  
ATOM   3101  CA  PRO D 423       5.114 -11.243  -9.980  1.00 42.47           C  
ATOM   3102  C   PRO D 423       3.638 -11.039  -9.595  1.00 42.43           C  
ATOM   3103  O   PRO D 423       2.839 -11.976  -9.638  1.00 42.68           O  
ATOM   3104  CB  PRO D 423       5.294 -11.280 -11.502  1.00 42.24           C  
ATOM   3105  CG  PRO D 423       5.173 -12.753 -11.856  1.00 42.11           C  
ATOM   3106  CD  PRO D 423       5.745 -13.484 -10.641  1.00 42.44           C  
ATOM   3107  HA  PRO D 423       5.721 -10.435  -9.569  1.00 42.47           H  
ATOM   3108  HB3 PRO D 423       6.293 -10.928 -11.759  1.00 42.24           H  
ATOM   3109  HB2 PRO D 423       4.583 -10.653 -12.039  1.00 42.24           H  
ATOM   3110  HG3 PRO D 423       5.691 -13.004 -12.777  1.00 42.11           H  
ATOM   3111  HG2 PRO D 423       4.122 -13.014 -11.984  1.00 42.11           H  
ATOM   3112  HD2 PRO D 423       5.219 -14.421 -10.459  1.00 42.44           H  
ATOM   3113  HD3 PRO D 423       6.799 -13.709 -10.805  1.00 42.44           H  
ATOM   3114  H   PRO D 423       6.524 -12.425  -9.099  1.00  0.00           H  
ATOM   3115  N   TYR D 424       3.286  -9.789  -9.258  1.00 42.02           N  
ATOM   3116  CA  TYR D 424       1.921  -9.310  -9.057  1.00 41.88           C  
ATOM   3117  C   TYR D 424       1.202  -9.336 -10.416  1.00 42.41           C  
ATOM   3118  O   TYR D 424       1.672  -8.738 -11.386  1.00 42.08           O  
ATOM   3119  CB  TYR D 424       1.991  -7.872  -8.485  1.00 41.19           C  
ATOM   3120  CG  TYR D 424       0.665  -7.162  -8.231  1.00 40.35           C  
ATOM   3121  CD1 TYR D 424       0.102  -7.142  -6.937  1.00 39.97           C  
ATOM   3122  CD2 TYR D 424       0.005  -6.482  -9.277  1.00 40.03           C  
ATOM   3123  CE1 TYR D 424      -1.096  -6.442  -6.694  1.00 39.56           C  
ATOM   3124  CE2 TYR D 424      -1.194  -5.786  -9.037  1.00 40.26           C  
ATOM   3125  CZ  TYR D 424      -1.743  -5.759  -7.743  1.00 38.93           C  
ATOM   3126  OH  TYR D 424      -2.898  -5.073  -7.509  1.00 38.30           O  
ATOM   3127  H   TYR D 424       4.022  -9.098  -9.194  1.00 42.02           H  
ATOM   3128  HA  TYR D 424       1.409  -9.961  -8.344  1.00 41.88           H  
ATOM   3129  HB3 TYR D 424       2.589  -7.240  -9.143  1.00 41.19           H  
ATOM   3130  HB2 TYR D 424       2.542  -7.897  -7.544  1.00 41.19           H  
ATOM   3131  HD1 TYR D 424       0.598  -7.645  -6.121  1.00 39.97           H  
ATOM   3132  HD2 TYR D 424       0.409  -6.489 -10.277  1.00 40.03           H  
ATOM   3133  HE1 TYR D 424      -1.519  -6.428  -5.702  1.00 39.56           H  
ATOM   3134  HE2 TYR D 424      -1.685  -5.272  -9.849  1.00 40.26           H  
ATOM   3135  HH  TYR D 424      -3.326  -4.811  -8.312  1.00 38.30           H  
ATOM   3136  N   SER D 425       0.066 -10.042 -10.474  1.00 42.89           N  
ATOM   3137  CA  SER D 425      -0.808 -10.114 -11.636  1.00 43.24           C  
ATOM   3138  C   SER D 425      -1.750  -8.907 -11.582  1.00 43.52           C  
ATOM   3139  O   SER D 425      -2.478  -8.722 -10.606  1.00 43.17           O  
ATOM   3140  CB  SER D 425      -1.631 -11.418 -11.562  1.00 43.25           C  
ATOM   3141  OG  SER D 425      -2.483 -11.562 -12.683  1.00 44.48           O  
ATOM   3142  H   SER D 425      -0.257 -10.505  -9.633  1.00 42.89           H  
ATOM   3143  HA  SER D 425      -0.220 -10.107 -12.557  1.00 43.24           H  
ATOM   3144  HB3 SER D 425      -2.243 -11.459 -10.660  1.00 43.25           H  
ATOM   3145  HB2 SER D 425      -0.964 -12.280 -11.528  1.00 43.25           H  
ATOM   3146  HG  SER D 425      -3.139 -10.881 -12.655  1.00 44.48           H  
ATOM   3147  N   THR D 426      -1.729  -8.103 -12.652  1.00 43.92           N  
ATOM   3148  CA  THR D 426      -2.628  -6.972 -12.874  1.00 45.06           C  
ATOM   3149  C   THR D 426      -3.982  -7.478 -13.418  1.00 45.64           C  
ATOM   3150  O   THR D 426      -4.086  -8.618 -13.881  1.00 46.03           O  
ATOM   3151  CB  THR D 426      -1.953  -5.983 -13.859  1.00 44.84           C  
ATOM   3152  OG1 THR D 426      -1.811  -6.520 -15.160  1.00 44.72           O  
ATOM   3153  CG2 THR D 426      -0.587  -5.477 -13.371  1.00 44.71           C  
ATOM   3154  H   THR D 426      -1.098  -8.337 -13.404  1.00 43.92           H  
ATOM   3155  HA  THR D 426      -2.799  -6.468 -11.923  1.00 45.06           H  
ATOM   3156  HB  THR D 426      -2.605  -5.115 -13.956  1.00 44.84           H  
ATOM   3157  HG1 THR D 426      -1.250  -7.280 -15.119  1.00 44.72           H  
ATOM   3158 HG21 THR D 426      -0.211  -4.678 -14.009  1.00 44.71           H  
ATOM   3159 HG22 THR D 426      -0.656  -5.084 -12.357  1.00 44.71           H  
ATOM   3160 HG23 THR D 426       0.161  -6.271 -13.364  1.00 44.71           H  
ATOM   3161  N   VAL D 427      -5.023  -6.634 -13.324  1.00 46.53           N  
ATOM   3162  CA  VAL D 427      -6.430  -6.947 -13.616  1.00 47.57           C  
ATOM   3163  C   VAL D 427      -6.696  -7.473 -15.047  1.00 48.11           C  
ATOM   3164  O   VAL D 427      -7.589  -8.304 -15.218  1.00 48.53           O  
ATOM   3165  CB  VAL D 427      -7.311  -5.717 -13.245  1.00 47.66           C  
ATOM   3166  CG1 VAL D 427      -8.806  -5.872 -13.595  1.00 47.68           C  
ATOM   3167  CG2 VAL D 427      -7.184  -5.372 -11.747  1.00 46.82           C  
ATOM   3168  H   VAL D 427      -4.844  -5.717 -12.936  1.00 46.53           H  
ATOM   3169  HA  VAL D 427      -6.707  -7.763 -12.947  1.00 47.57           H  
ATOM   3170  HB  VAL D 427      -6.947  -4.858 -13.810  1.00 47.66           H  
ATOM   3171 HG11 VAL D 427      -9.381  -5.009 -13.257  1.00 47.68           H  
ATOM   3172 HG12 VAL D 427      -8.970  -5.948 -14.670  1.00 47.68           H  
ATOM   3173 HG13 VAL D 427      -9.233  -6.758 -13.125  1.00 47.68           H  
ATOM   3174 HG21 VAL D 427      -7.854  -4.560 -11.468  1.00 46.82           H  
ATOM   3175 HG22 VAL D 427      -7.440  -6.227 -11.121  1.00 46.82           H  
ATOM   3176 HG23 VAL D 427      -6.175  -5.057 -11.484  1.00 46.82           H  
ATOM   3177  N   GLY D 428      -5.932  -7.024 -16.057  1.00 48.27           N  
ATOM   3178  CA  GLY D 428      -6.127  -7.415 -17.454  1.00 48.49           C  
ATOM   3179  C   GLY D 428      -4.876  -7.271 -18.324  1.00 48.84           C  
ATOM   3180  O   GLY D 428      -5.016  -6.993 -19.514  1.00 49.18           O  
ATOM   3181  H   GLY D 428      -5.210  -6.349 -15.852  1.00 48.27           H  
ATOM   3182  HA3 GLY D 428      -6.928  -6.806 -17.875  1.00 48.49           H  
ATOM   3183  HA2 GLY D 428      -6.449  -8.455 -17.521  1.00 48.49           H  
ATOM   3184  N   ASN D 429      -3.671  -7.402 -17.737  1.00 48.88           N  
ATOM   3185  CA  ASN D 429      -2.354  -7.219 -18.377  1.00 48.93           C  
ATOM   3186  C   ASN D 429      -2.019  -5.726 -18.585  1.00 48.73           C  
ATOM   3187  O   ASN D 429      -1.278  -5.367 -19.499  1.00 48.81           O  
ATOM   3188  CB  ASN D 429      -2.125  -8.100 -19.638  1.00 49.17           C  
ATOM   3189  CG  ASN D 429      -2.285  -9.601 -19.378  1.00 49.80           C  
ATOM   3190  OD1 ASN D 429      -3.357 -10.162 -19.590  1.00 50.49           O  
ATOM   3191  ND2 ASN D 429      -1.211 -10.261 -18.940  1.00 49.42           N  
ATOM   3192  H   ASN D 429      -3.657  -7.638 -16.755  1.00 48.88           H  
ATOM   3193  HA  ASN D 429      -1.630  -7.556 -17.635  1.00 48.93           H  
ATOM   3194  HB3 ASN D 429      -1.119  -7.936 -20.026  1.00 49.17           H  
ATOM   3195  HB2 ASN D 429      -2.796  -7.812 -20.446  1.00 49.17           H  
ATOM   3196 HD22 ASN D 429      -1.275 -11.253 -18.766  1.00 49.42           H  
ATOM   3197 HD21 ASN D 429      -0.343  -9.770 -18.784  1.00 49.42           H  
ATOM   3198  N   SER D 430      -2.610  -4.861 -17.744  1.00 48.27           N  
ATOM   3199  CA  SER D 430      -2.640  -3.405 -17.849  1.00 47.55           C  
ATOM   3200  C   SER D 430      -1.312  -2.711 -17.490  1.00 47.18           C  
ATOM   3201  O   SER D 430      -1.116  -1.565 -17.889  1.00 47.62           O  
ATOM   3202  CB  SER D 430      -3.754  -2.919 -16.896  1.00 47.67           C  
ATOM   3203  OG  SER D 430      -3.420  -3.145 -15.539  1.00 47.36           O  
ATOM   3204  H   SER D 430      -3.165  -5.255 -16.998  1.00 48.27           H  
ATOM   3205  HA  SER D 430      -2.903  -3.138 -18.874  1.00 47.55           H  
ATOM   3206  HB3 SER D 430      -4.697  -3.421 -17.118  1.00 47.67           H  
ATOM   3207  HB2 SER D 430      -3.934  -1.853 -17.040  1.00 47.67           H  
ATOM   3208  HG  SER D 430      -4.142  -2.858 -14.990  1.00 47.36           H  
ATOM   3209  N   ASN D 431      -0.421  -3.384 -16.737  1.00 46.25           N  
ATOM   3210  CA  ASN D 431       0.906  -2.918 -16.302  1.00 45.39           C  
ATOM   3211  C   ASN D 431       0.842  -1.864 -15.178  1.00 44.40           C  
ATOM   3212  O   ASN D 431       1.822  -1.156 -14.942  1.00 44.24           O  
ATOM   3213  CB  ASN D 431       1.833  -2.493 -17.474  1.00 45.53           C  
ATOM   3214  CG  ASN D 431       1.978  -3.562 -18.560  1.00 46.24           C  
ATOM   3215  OD1 ASN D 431       2.497  -4.645 -18.302  1.00 46.47           O  
ATOM   3216  ND2 ASN D 431       1.503  -3.268 -19.772  1.00 46.09           N  
ATOM   3217  H   ASN D 431      -0.686  -4.316 -16.450  1.00 46.25           H  
ATOM   3218  HA  ASN D 431       1.366  -3.791 -15.837  1.00 45.39           H  
ATOM   3219  HB3 ASN D 431       2.835  -2.287 -17.095  1.00 45.53           H  
ATOM   3220  HB2 ASN D 431       1.492  -1.556 -17.916  1.00 45.53           H  
ATOM   3221 HD22 ASN D 431       1.556  -3.954 -20.510  1.00 46.09           H  
ATOM   3222 HD21 ASN D 431       1.074  -2.368 -19.944  1.00 46.09           H  
ATOM   3223  N   ASN D 432      -0.312  -1.750 -14.500  1.00 43.18           N  
ATOM   3224  CA  ASN D 432      -0.576  -0.774 -13.446  1.00 42.01           C  
ATOM   3225  C   ASN D 432      -0.252  -1.421 -12.091  1.00 40.84           C  
ATOM   3226  O   ASN D 432      -0.790  -2.478 -11.760  1.00 41.02           O  
ATOM   3227  CB  ASN D 432      -2.073  -0.370 -13.479  1.00 41.85           C  
ATOM   3228  CG  ASN D 432      -2.521   0.272 -14.801  1.00 42.48           C  
ATOM   3229  OD1 ASN D 432      -1.717   0.830 -15.541  1.00 43.03           O  
ATOM   3230  ND2 ASN D 432      -3.811   0.177 -15.124  1.00 43.93           N  
ATOM   3231  H   ASN D 432      -1.074  -2.362 -14.759  1.00 43.18           H  
ATOM   3232  HA  ASN D 432       0.037   0.116 -13.592  1.00 42.01           H  
ATOM   3233  HB3 ASN D 432      -2.271   0.355 -12.690  1.00 41.85           H  
ATOM   3234  HB2 ASN D 432      -2.706  -1.236 -13.276  1.00 41.85           H  
ATOM   3235 HD22 ASN D 432      -4.133   0.580 -15.991  1.00 43.93           H  
ATOM   3236 HD21 ASN D 432      -4.460  -0.332 -14.537  1.00 43.93           H  
ATOM   3237  N   TYR D 433       0.645  -0.780 -11.326  1.00 39.92           N  
ATOM   3238  CA  TYR D 433       1.188  -1.237 -10.046  1.00 39.51           C  
ATOM   3239  C   TYR D 433       1.252  -0.088  -9.029  1.00 39.08           C  
ATOM   3240  O   TYR D 433       1.452   1.070  -9.398  1.00 39.47           O  
ATOM   3241  CB  TYR D 433       2.596  -1.833 -10.242  1.00 39.58           C  
ATOM   3242  CG  TYR D 433       2.727  -2.996 -11.203  1.00 39.75           C  
ATOM   3243  CD1 TYR D 433       2.449  -4.306 -10.771  1.00 39.24           C  
ATOM   3244  CD2 TYR D 433       3.159  -2.770 -12.527  1.00 37.97           C  
ATOM   3245  CE1 TYR D 433       2.608  -5.384 -11.661  1.00 38.69           C  
ATOM   3246  CE2 TYR D 433       3.298  -3.849 -13.420  1.00 38.55           C  
ATOM   3247  CZ  TYR D 433       3.026  -5.159 -12.986  1.00 39.39           C  
ATOM   3248  OH  TYR D 433       3.168  -6.208 -13.845  1.00 40.05           O  
ATOM   3249  H   TYR D 433       1.025   0.088 -11.685  1.00 39.92           H  
ATOM   3250  HA  TYR D 433       0.540  -2.012  -9.633  1.00 39.51           H  
ATOM   3251  HB3 TYR D 433       2.987  -2.157  -9.277  1.00 39.58           H  
ATOM   3252  HB2 TYR D 433       3.268  -1.049 -10.580  1.00 39.58           H  
ATOM   3253  HD1 TYR D 433       2.129  -4.488  -9.755  1.00 39.24           H  
ATOM   3254  HD2 TYR D 433       3.374  -1.767 -12.862  1.00 37.97           H  
ATOM   3255  HE1 TYR D 433       2.411  -6.386 -11.322  1.00 38.69           H  
ATOM   3256  HE2 TYR D 433       3.609  -3.675 -14.438  1.00 38.55           H  
ATOM   3257  HH  TYR D 433       2.965  -7.039 -13.445  1.00 40.05           H  
ATOM   3258  N   LEU D 434       1.149  -0.443  -7.741  1.00 38.90           N  
ATOM   3259  CA  LEU D 434       1.476   0.387  -6.583  1.00 38.26           C  
ATOM   3260  C   LEU D 434       2.672  -0.260  -5.865  1.00 37.91           C  
ATOM   3261  O   LEU D 434       2.772  -1.487  -5.810  1.00 37.11           O  
ATOM   3262  CB  LEU D 434       0.241   0.441  -5.646  1.00 37.68           C  
ATOM   3263  CG  LEU D 434       0.374   1.318  -4.375  1.00 36.77           C  
ATOM   3264  CD1 LEU D 434       0.734   2.778  -4.690  1.00 33.48           C  
ATOM   3265  CD2 LEU D 434      -0.918   1.270  -3.548  1.00 35.85           C  
ATOM   3266  H   LEU D 434       0.977  -1.422  -7.547  1.00 38.90           H  
ATOM   3267  HA  LEU D 434       1.750   1.393  -6.904  1.00 38.26           H  
ATOM   3268  HB3 LEU D 434      -0.017  -0.575  -5.342  1.00 37.68           H  
ATOM   3269  HB2 LEU D 434      -0.620   0.790  -6.217  1.00 37.68           H  
ATOM   3270  HG  LEU D 434       1.167   0.911  -3.747  1.00 36.77           H  
ATOM   3271 HD11 LEU D 434       0.725   3.393  -3.789  1.00 33.48           H  
ATOM   3272 HD12 LEU D 434       1.729   2.865  -5.120  1.00 33.48           H  
ATOM   3273 HD13 LEU D 434       0.027   3.207  -5.397  1.00 33.48           H  
ATOM   3274 HD21 LEU D 434      -0.819   1.840  -2.624  1.00 35.85           H  
ATOM   3275 HD22 LEU D 434      -1.762   1.681  -4.103  1.00 35.85           H  
ATOM   3276 HD23 LEU D 434      -1.168   0.248  -3.271  1.00 35.85           H  
ATOM   3277  N   HIS D 435       3.550   0.567  -5.280  1.00 37.54           N  
ATOM   3278  CA  HIS D 435       4.621   0.151  -4.382  1.00 37.56           C  
ATOM   3279  C   HIS D 435       4.684   1.104  -3.186  1.00 37.71           C  
ATOM   3280  O   HIS D 435       5.002   2.282  -3.341  1.00 36.66           O  
ATOM   3281  CB  HIS D 435       5.961  -0.003  -5.128  1.00 37.15           C  
ATOM   3282  CG  HIS D 435       7.110  -0.442  -4.249  1.00 37.03           C  
ATOM   3283  ND1 HIS D 435       7.173  -1.721  -3.684  1.00 36.43           N  
ATOM   3284  CD2 HIS D 435       8.213   0.280  -3.839  1.00 35.73           C  
ATOM   3285  CE1 HIS D 435       8.282  -1.717  -2.955  1.00 36.30           C  
ATOM   3286  NE2 HIS D 435       8.942  -0.561  -3.015  1.00 36.54           N  
ATOM   3287  H   HIS D 435       3.423   1.564  -5.398  1.00 37.54           H  
ATOM   3288  HA  HIS D 435       4.375  -0.835  -3.987  1.00 37.56           H  
ATOM   3289  HB3 HIS D 435       6.232   0.946  -5.587  1.00 37.15           H  
ATOM   3290  HB2 HIS D 435       5.859  -0.722  -5.940  1.00 37.15           H  
ATOM   3291  HD2 HIS D 435       8.519   1.294  -4.046  1.00 35.73           H  
ATOM   3292  HE1 HIS D 435       8.622  -2.564  -2.378  1.00 36.30           H  
ATOM   3293  HE2 HIS D 435       9.804  -0.344  -2.531  1.00 36.54           H  
ATOM   3294  N   LEU D 436       4.422   0.563  -1.991  1.00 38.68           N  
ATOM   3295  CA  LEU D 436       4.642   1.209  -0.705  1.00 39.39           C  
ATOM   3296  C   LEU D 436       6.062   0.869  -0.238  1.00 40.88           C  
ATOM   3297  O   LEU D 436       6.510  -0.273  -0.363  1.00 40.27           O  
ATOM   3298  CB  LEU D 436       3.658   0.629   0.328  1.00 39.51           C  
ATOM   3299  CG  LEU D 436       2.181   0.981   0.066  1.00 38.33           C  
ATOM   3300  CD1 LEU D 436       1.285   0.058   0.895  1.00 35.73           C  
ATOM   3301  CD2 LEU D 436       1.874   2.461   0.354  1.00 34.91           C  
ATOM   3302  H   LEU D 436       4.151  -0.416  -1.961  1.00 38.68           H  
ATOM   3303  HA  LEU D 436       4.510   2.286  -0.785  1.00 39.39           H  
ATOM   3304  HB3 LEU D 436       3.923   0.978   1.327  1.00 39.51           H  
ATOM   3305  HB2 LEU D 436       3.773  -0.457   0.357  1.00 39.51           H  
ATOM   3306  HG  LEU D 436       1.948   0.788  -0.982  1.00 38.33           H  
ATOM   3307 HD11 LEU D 436       0.227   0.265   0.742  1.00 35.73           H  
ATOM   3308 HD12 LEU D 436       1.468  -0.974   0.609  1.00 35.73           H  
ATOM   3309 HD13 LEU D 436       1.499   0.135   1.960  1.00 35.73           H  
ATOM   3310 HD21 LEU D 436       0.825   2.687   0.173  1.00 34.91           H  
ATOM   3311 HD22 LEU D 436       2.092   2.716   1.391  1.00 34.91           H  
ATOM   3312 HD23 LEU D 436       2.456   3.128  -0.282  1.00 34.91           H  
ATOM   3313  N   SER D 437       6.755   1.872   0.314  1.00 43.12           N  
ATOM   3314  CA  SER D 437       8.116   1.769   0.820  1.00 44.93           C  
ATOM   3315  C   SER D 437       8.248   2.569   2.120  1.00 45.92           C  
ATOM   3316  O   SER D 437       7.680   3.653   2.253  1.00 46.24           O  
ATOM   3317  CB  SER D 437       9.121   2.152  -0.286  1.00 44.73           C  
ATOM   3318  OG  SER D 437      10.454   1.893   0.101  1.00 47.44           O  
ATOM   3319  H   SER D 437       6.317   2.782   0.368  1.00 43.12           H  
ATOM   3320  HA  SER D 437       8.302   0.725   1.082  1.00 44.93           H  
ATOM   3321  HB3 SER D 437       9.031   3.205  -0.547  1.00 44.73           H  
ATOM   3322  HB2 SER D 437       8.920   1.589  -1.197  1.00 44.73           H  
ATOM   3323  HG  SER D 437      10.598   0.958   0.010  1.00 47.44           H  
ATOM   3324  N   VAL D 438       9.006   2.017   3.075  1.00 46.93           N  
ATOM   3325  CA  VAL D 438       9.333   2.602   4.372  1.00 47.94           C  
ATOM   3326  C   VAL D 438      10.797   2.295   4.709  1.00 49.07           C  
ATOM   3327  O   VAL D 438      11.364   1.310   4.229  1.00 49.45           O  
ATOM   3328  CB  VAL D 438       8.344   2.145   5.481  1.00 48.06           C  
ATOM   3329  CG1 VAL D 438       6.948   2.774   5.356  1.00 47.49           C  
ATOM   3330  CG2 VAL D 438       8.243   0.616   5.601  1.00 47.11           C  
ATOM   3331  H   VAL D 438       9.428   1.120   2.877  1.00 46.93           H  
ATOM   3332  HA  VAL D 438       9.270   3.689   4.289  1.00 47.94           H  
ATOM   3333  HB  VAL D 438       8.743   2.502   6.431  1.00 48.06           H  
ATOM   3334 HG11 VAL D 438       6.300   2.458   6.173  1.00 47.49           H  
ATOM   3335 HG12 VAL D 438       7.013   3.861   5.397  1.00 47.49           H  
ATOM   3336 HG13 VAL D 438       6.453   2.494   4.427  1.00 47.49           H  
ATOM   3337 HG21 VAL D 438       7.651   0.344   6.472  1.00 47.11           H  
ATOM   3338 HG22 VAL D 438       7.771   0.173   4.725  1.00 47.11           H  
ATOM   3339 HG23 VAL D 438       9.224   0.159   5.720  1.00 47.11           H  
ATOM   3340  N   LEU D 439      11.388   3.121   5.583  1.00 50.41           N  
ATOM   3341  CA  LEU D 439      12.703   2.885   6.163  1.00 51.30           C  
ATOM   3342  C   LEU D 439      12.565   1.924   7.351  1.00 52.31           C  
ATOM   3343  O   LEU D 439      11.696   2.084   8.209  1.00 52.58           O  
ATOM   3344  CB  LEU D 439      13.286   4.214   6.697  1.00 51.27           C  
ATOM   3345  CG  LEU D 439      13.694   5.223   5.603  1.00 51.24           C  
ATOM   3346  CD1 LEU D 439      13.956   6.607   6.217  1.00 50.03           C  
ATOM   3347  CD2 LEU D 439      14.923   4.756   4.804  1.00 50.50           C  
ATOM   3348  H   LEU D 439      10.867   3.914   5.935  1.00 50.41           H  
ATOM   3349  HA  LEU D 439      13.374   2.452   5.421  1.00 51.30           H  
ATOM   3350  HB3 LEU D 439      14.162   4.013   7.317  1.00 51.27           H  
ATOM   3351  HB2 LEU D 439      12.559   4.678   7.367  1.00 51.27           H  
ATOM   3352  HG  LEU D 439      12.865   5.332   4.905  1.00 51.24           H  
ATOM   3353 HD11 LEU D 439      14.204   7.339   5.448  1.00 50.03           H  
ATOM   3354 HD12 LEU D 439      13.079   6.977   6.748  1.00 50.03           H  
ATOM   3355 HD13 LEU D 439      14.784   6.575   6.927  1.00 50.03           H  
ATOM   3356 HD21 LEU D 439      15.205   5.496   4.055  1.00 50.50           H  
ATOM   3357 HD22 LEU D 439      15.783   4.600   5.455  1.00 50.50           H  
ATOM   3358 HD23 LEU D 439      14.733   3.824   4.273  1.00 50.50           H  
ATOM   3359  N   ARG D 440      13.496   0.964   7.405  1.00 53.40           N  
ATOM   3360  CA  ARG D 440      13.841   0.165   8.577  1.00 54.23           C  
ATOM   3361  C   ARG D 440      14.784   1.006   9.468  1.00 54.51           C  
ATOM   3362  O   ARG D 440      15.241   2.068   9.046  1.00 54.46           O  
ATOM   3363  CB  ARG D 440      14.569  -1.108   8.086  1.00 54.10           C  
ATOM   3364  CG  ARG D 440      13.651  -2.260   7.617  1.00 55.43           C  
ATOM   3365  CD  ARG D 440      12.588  -1.934   6.543  1.00 56.41           C  
ATOM   3366  NE  ARG D 440      11.264  -1.726   7.157  1.00 57.01           N  
ATOM   3367  CZ  ARG D 440      10.070  -2.142   6.693  1.00 56.07           C  
ATOM   3368  NH1 ARG D 440       9.930  -2.717   5.489  1.00 54.57           N  
ATOM   3369  NH2 ARG D 440       8.990  -1.998   7.470  1.00 56.51           N1+
ATOM   3370  H   ARG D 440      14.163   0.933   6.646  1.00 53.40           H  
ATOM   3371  HA  ARG D 440      12.950  -0.098   9.152  1.00 54.23           H  
ATOM   3372  HB3 ARG D 440      15.190  -1.511   8.886  1.00 54.10           H  
ATOM   3373  HB2 ARG D 440      15.271  -0.845   7.296  1.00 54.10           H  
ATOM   3374  HG3 ARG D 440      13.163  -2.693   8.492  1.00 55.43           H  
ATOM   3375  HG2 ARG D 440      14.295  -3.051   7.231  1.00 55.43           H  
ATOM   3376  HD3 ARG D 440      12.516  -2.797   5.881  1.00 56.41           H  
ATOM   3377  HD2 ARG D 440      12.869  -1.094   5.908  1.00 56.41           H  
ATOM   3378  HE  ARG D 440      11.274  -1.243   8.045  1.00 57.01           H  
ATOM   3379 HH12 ARG D 440       9.022  -3.035   5.178  1.00 54.57           H  
ATOM   3380 HH11 ARG D 440      10.732  -2.849   4.886  1.00 54.57           H  
ATOM   3381 HH22 ARG D 440       8.089  -2.348   7.172  1.00 56.51           H  
ATOM   3382 HH21 ARG D 440       9.092  -1.630   8.407  1.00 56.51           H  
ATOM   3383  N   THR D 441      15.036   0.521  10.697  1.00 54.80           N  
ATOM   3384  CA  THR D 441      15.535   1.179  11.920  1.00 55.17           C  
ATOM   3385  C   THR D 441      14.430   1.232  12.984  1.00 55.25           C  
ATOM   3386  O   THR D 441      13.242   1.107  12.680  1.00 55.34           O  
ATOM   3387  CB  THR D 441      16.307   2.532  11.774  1.00 55.26           C  
ATOM   3388  OG1 THR D 441      15.480   3.588  11.321  1.00 55.89           O  
ATOM   3389  CG2 THR D 441      17.633   2.470  11.003  1.00 55.17           C  
ATOM   3390  H   THR D 441      14.644  -0.391  10.877  1.00 54.80           H  
ATOM   3391  HA  THR D 441      16.262   0.466  12.312  1.00 55.17           H  
ATOM   3392  HB  THR D 441      16.593   2.847  12.779  1.00 55.26           H  
ATOM   3393  HG1 THR D 441      15.216   3.383  10.434  1.00 55.89           H  
ATOM   3394 HG21 THR D 441      18.082   3.460  10.917  1.00 55.17           H  
ATOM   3395 HG22 THR D 441      18.343   1.851  11.548  1.00 55.17           H  
ATOM   3396 HG23 THR D 441      17.539   2.058  10.001  1.00 55.17           H  
ATOM   3397  N   GLU D 442      14.866   1.416  14.239  1.00 55.38           N  
ATOM   3398  CA  GLU D 442      14.091   1.536  15.472  1.00 55.53           C  
ATOM   3399  C   GLU D 442      13.004   2.616  15.362  1.00 55.38           C  
ATOM   3400  O   GLU D 442      13.322   3.790  15.171  1.00 55.66           O  
ATOM   3401  CB  GLU D 442      15.030   1.808  16.677  1.00 56.06           C  
ATOM   3402  CG  GLU D 442      16.383   1.058  16.691  1.00 56.93           C  
ATOM   3403  CD  GLU D 442      17.474   1.745  15.860  1.00 57.87           C  
ATOM   3404  OE1 GLU D 442      17.799   1.198  14.783  1.00 56.83           O  
ATOM   3405  OE2 GLU D 442      17.941   2.815  16.306  1.00 58.19           O1-
ATOM   3406  H   GLU D 442      15.870   1.475  14.358  1.00 55.38           H  
ATOM   3407  HA  GLU D 442      13.615   0.566  15.628  1.00 55.53           H  
ATOM   3408  HB3 GLU D 442      14.484   1.559  17.588  1.00 56.06           H  
ATOM   3409  HB2 GLU D 442      15.234   2.878  16.753  1.00 56.06           H  
ATOM   3410  HG3 GLU D 442      16.252   0.025  16.366  1.00 56.93           H  
ATOM   3411  HG2 GLU D 442      16.750   1.006  17.717  1.00 56.93           H  
ATOM   3412  N   LEU D 443      11.734   2.198  15.458  1.00 54.84           N  
ATOM   3413  CA  LEU D 443      10.553   3.007  15.178  1.00 54.48           C  
ATOM   3414  C   LEU D 443       9.635   2.936  16.403  1.00 54.07           C  
ATOM   3415  O   LEU D 443       8.977   1.924  16.638  1.00 54.01           O  
ATOM   3416  CB  LEU D 443       9.955   2.532  13.830  1.00 54.55           C  
ATOM   3417  CG  LEU D 443       8.752   3.312  13.248  1.00 54.50           C  
ATOM   3418  CD1 LEU D 443       7.405   2.738  13.703  1.00 53.26           C  
ATOM   3419  CD2 LEU D 443       8.842   4.837  13.441  1.00 53.53           C  
ATOM   3420  H   LEU D 443      11.572   1.216  15.628  1.00 54.84           H  
ATOM   3421  HA  LEU D 443      10.854   4.044  15.047  1.00 54.48           H  
ATOM   3422  HB3 LEU D 443       9.711   1.470  13.885  1.00 54.55           H  
ATOM   3423  HB2 LEU D 443      10.755   2.593  13.090  1.00 54.55           H  
ATOM   3424  HG  LEU D 443       8.783   3.136  12.172  1.00 54.50           H  
ATOM   3425 HD11 LEU D 443       6.579   3.167  13.137  1.00 53.26           H  
ATOM   3426 HD12 LEU D 443       7.373   1.662  13.537  1.00 53.26           H  
ATOM   3427 HD13 LEU D 443       7.223   2.923  14.761  1.00 53.26           H  
ATOM   3428 HD21 LEU D 443       8.071   5.353  12.874  1.00 53.53           H  
ATOM   3429 HD22 LEU D 443       8.719   5.122  14.487  1.00 53.53           H  
ATOM   3430 HD23 LEU D 443       9.804   5.220  13.101  1.00 53.53           H  
ATOM   3431  N   ARG D 444       9.666   4.002  17.218  1.00 53.89           N  
ATOM   3432  CA  ARG D 444       8.969   4.131  18.498  1.00 53.79           C  
ATOM   3433  C   ARG D 444       7.756   5.079  18.362  1.00 53.34           C  
ATOM   3434  O   ARG D 444       7.730   5.907  17.449  1.00 53.44           O  
ATOM   3435  CB  ARG D 444       9.934   4.774  19.529  1.00 54.02           C  
ATOM   3436  CG  ARG D 444      10.971   3.828  20.169  1.00 55.99           C  
ATOM   3437  CD  ARG D 444      12.104   3.333  19.256  1.00 58.53           C  
ATOM   3438  NE  ARG D 444      12.962   4.445  18.819  1.00 60.01           N  
ATOM   3439  CZ  ARG D 444      14.295   4.553  18.944  1.00 60.64           C  
ATOM   3440  NH1 ARG D 444      15.039   3.612  19.544  1.00 59.76           N  
ATOM   3441  NH2 ARG D 444      14.885   5.647  18.452  1.00 60.55           N1+
ATOM   3442  H   ARG D 444      10.222   4.796  16.922  1.00 53.89           H  
ATOM   3443  HA  ARG D 444       8.653   3.148  18.850  1.00 53.79           H  
ATOM   3444  HB3 ARG D 444       9.355   5.181  20.361  1.00 54.02           H  
ATOM   3445  HB2 ARG D 444      10.432   5.641  19.096  1.00 54.02           H  
ATOM   3446  HG3 ARG D 444      10.455   2.974  20.605  1.00 55.99           H  
ATOM   3447  HG2 ARG D 444      11.424   4.346  21.015  1.00 55.99           H  
ATOM   3448  HD3 ARG D 444      11.720   2.806  18.386  1.00 58.53           H  
ATOM   3449  HD2 ARG D 444      12.696   2.601  19.803  1.00 58.53           H  
ATOM   3450  HE  ARG D 444      12.487   5.207  18.344  1.00 60.01           H  
ATOM   3451 HH12 ARG D 444      16.042   3.715  19.604  1.00 59.76           H  
ATOM   3452 HH11 ARG D 444      14.597   2.787  19.921  1.00 59.76           H  
ATOM   3453 HH22 ARG D 444      15.887   5.767  18.496  1.00 60.55           H  
ATOM   3454 HH21 ARG D 444      14.312   6.356  18.010  1.00 60.55           H  
ATOM   3455  N   PRO D 445       6.783   5.025  19.305  1.00 52.82           N  
ATOM   3456  CA  PRO D 445       5.764   6.067  19.540  1.00 52.28           C  
ATOM   3457  C   PRO D 445       6.340   7.494  19.647  1.00 51.90           C  
ATOM   3458  O   PRO D 445       7.376   7.704  20.279  1.00 51.58           O  
ATOM   3459  CB  PRO D 445       5.103   5.677  20.871  1.00 52.18           C  
ATOM   3460  CG  PRO D 445       5.295   4.178  20.976  1.00 52.59           C  
ATOM   3461  CD  PRO D 445       6.593   3.899  20.223  1.00 52.62           C  
ATOM   3462  HA  PRO D 445       5.034   6.011  18.731  1.00 52.28           H  
ATOM   3463  HB3 PRO D 445       4.055   5.971  20.923  1.00 52.18           H  
ATOM   3464  HB2 PRO D 445       5.609   6.147  21.716  1.00 52.18           H  
ATOM   3465  HG3 PRO D 445       4.472   3.671  20.472  1.00 52.59           H  
ATOM   3466  HG2 PRO D 445       5.326   3.832  22.009  1.00 52.59           H  
ATOM   3467  HD2 PRO D 445       7.427   3.853  20.924  1.00 52.62           H  
ATOM   3468  HD3 PRO D 445       6.535   2.945  19.696  1.00 52.62           H  
ATOM   3469  N   GLY D 446       5.653   8.465  19.031  1.00 51.75           N  
ATOM   3470  CA  GLY D 446       6.016   9.881  18.987  1.00 51.36           C  
ATOM   3471  C   GLY D 446       6.890  10.271  17.786  1.00 50.87           C  
ATOM   3472  O   GLY D 446       6.965  11.456  17.463  1.00 50.90           O  
ATOM   3473  H   GLY D 446       4.820   8.205  18.516  1.00 51.75           H  
ATOM   3474  HA3 GLY D 446       6.522  10.178  19.907  1.00 51.36           H  
ATOM   3475  HA2 GLY D 446       5.093  10.459  18.944  1.00 51.36           H  
ATOM   3476  N   GLU D 447       7.519   9.294  17.111  1.00 50.35           N  
ATOM   3477  CA  GLU D 447       8.295   9.479  15.884  1.00 49.90           C  
ATOM   3478  C   GLU D 447       7.345   9.381  14.677  1.00 49.56           C  
ATOM   3479  O   GLU D 447       6.381   8.614  14.702  1.00 49.49           O  
ATOM   3480  CB  GLU D 447       9.335   8.343  15.767  1.00 50.02           C  
ATOM   3481  CG  GLU D 447      10.334   8.283  16.948  1.00 50.93           C  
ATOM   3482  CD  GLU D 447      11.376   7.165  16.830  1.00 51.35           C  
ATOM   3483  OE1 GLU D 447      12.271   7.122  17.704  1.00 52.29           O  
ATOM   3484  OE2 GLU D 447      11.261   6.345  15.895  1.00 50.62           O1-
ATOM   3485  H   GLU D 447       7.405   8.344  17.435  1.00 50.35           H  
ATOM   3486  HA  GLU D 447       8.801  10.446  15.890  1.00 49.90           H  
ATOM   3487  HB3 GLU D 447       9.898   8.473  14.841  1.00 50.02           H  
ATOM   3488  HB2 GLU D 447       8.826   7.384  15.668  1.00 50.02           H  
ATOM   3489  HG3 GLU D 447       9.800   8.130  17.887  1.00 50.93           H  
ATOM   3490  HG2 GLU D 447      10.858   9.235  17.036  1.00 50.93           H  
ATOM   3491  N   THR D 448       7.620  10.157  13.618  1.00 48.74           N  
ATOM   3492  CA  THR D 448       6.852  10.153  12.372  1.00 47.80           C  
ATOM   3493  C   THR D 448       7.603   9.284  11.351  1.00 46.81           C  
ATOM   3494  O   THR D 448       8.793   9.492  11.107  1.00 46.47           O  
ATOM   3495  CB  THR D 448       6.735  11.610  11.855  1.00 48.09           C  
ATOM   3496  OG1 THR D 448       5.931  12.335  12.768  1.00 48.55           O  
ATOM   3497  CG2 THR D 448       6.049  11.748  10.482  1.00 48.28           C  
ATOM   3498  H   THR D 448       8.440  10.745  13.652  1.00 48.74           H  
ATOM   3499  HA  THR D 448       5.852   9.747  12.526  1.00 47.80           H  
ATOM   3500  HB  THR D 448       7.718  12.080  11.812  1.00 48.09           H  
ATOM   3501  HG1 THR D 448       6.355  12.324  13.613  1.00 48.55           H  
ATOM   3502 HG21 THR D 448       5.931  12.797  10.212  1.00 48.28           H  
ATOM   3503 HG22 THR D 448       6.625  11.277   9.685  1.00 48.28           H  
ATOM   3504 HG23 THR D 448       5.058  11.294  10.490  1.00 48.28           H  
ATOM   3505  N   LEU D 449       6.882   8.328  10.748  1.00 45.69           N  
ATOM   3506  CA  LEU D 449       7.345   7.457   9.674  1.00 44.70           C  
ATOM   3507  C   LEU D 449       6.832   8.014   8.339  1.00 44.02           C  
ATOM   3508  O   LEU D 449       5.644   8.302   8.195  1.00 43.88           O  
ATOM   3509  CB  LEU D 449       6.722   6.060   9.897  1.00 44.22           C  
ATOM   3510  CG  LEU D 449       7.193   4.953   8.924  1.00 44.62           C  
ATOM   3511  CD1 LEU D 449       8.690   4.632   9.081  1.00 43.38           C  
ATOM   3512  CD2 LEU D 449       6.352   3.690   9.132  1.00 46.02           C  
ATOM   3513  H   LEU D 449       5.903   8.252  10.995  1.00 45.69           H  
ATOM   3514  HA  LEU D 449       8.433   7.395   9.679  1.00 44.70           H  
ATOM   3515  HB3 LEU D 449       5.634   6.140   9.845  1.00 44.22           H  
ATOM   3516  HB2 LEU D 449       6.932   5.736  10.916  1.00 44.22           H  
ATOM   3517  HG  LEU D 449       7.027   5.276   7.896  1.00 44.62           H  
ATOM   3518 HD11 LEU D 449       8.988   3.811   8.430  1.00 43.38           H  
ATOM   3519 HD12 LEU D 449       9.314   5.485   8.819  1.00 43.38           H  
ATOM   3520 HD13 LEU D 449       8.931   4.346  10.104  1.00 43.38           H  
ATOM   3521 HD21 LEU D 449       6.697   2.873   8.499  1.00 46.02           H  
ATOM   3522 HD22 LEU D 449       6.407   3.361  10.169  1.00 46.02           H  
ATOM   3523 HD23 LEU D 449       5.304   3.873   8.892  1.00 46.02           H  
ATOM   3524  N   ASN D 450       7.729   8.123   7.351  1.00 43.28           N  
ATOM   3525  CA  ASN D 450       7.411   8.526   5.983  1.00 42.74           C  
ATOM   3526  C   ASN D 450       7.062   7.276   5.160  1.00 42.49           C  
ATOM   3527  O   ASN D 450       7.935   6.459   4.865  1.00 42.61           O  
ATOM   3528  CB  ASN D 450       8.658   9.201   5.368  1.00 42.66           C  
ATOM   3529  CG  ASN D 450       8.943  10.574   5.983  1.00 42.35           C  
ATOM   3530  OD1 ASN D 450       8.140  11.495   5.852  1.00 42.16           O  
ATOM   3531  ND2 ASN D 450      10.079  10.708   6.671  1.00 42.07           N  
ATOM   3532  H   ASN D 450       8.690   7.881   7.552  1.00 43.28           H  
ATOM   3533  HA  ASN D 450       6.572   9.225   5.963  1.00 42.74           H  
ATOM   3534  HB3 ASN D 450       8.532   9.339   4.295  1.00 42.66           H  
ATOM   3535  HB2 ASN D 450       9.534   8.562   5.483  1.00 42.66           H  
ATOM   3536 HD22 ASN D 450      10.321  11.602   7.074  1.00 42.07           H  
ATOM   3537 HD21 ASN D 450      10.700   9.919   6.785  1.00 42.07           H  
ATOM   3538  N   VAL D 451       5.782   7.134   4.783  1.00 41.98           N  
ATOM   3539  CA  VAL D 451       5.297   6.081   3.891  1.00 40.77           C  
ATOM   3540  C   VAL D 451       5.320   6.673   2.473  1.00 40.37           C  
ATOM   3541  O   VAL D 451       4.618   7.641   2.183  1.00 40.01           O  
ATOM   3542  CB  VAL D 451       3.854   5.665   4.288  1.00 40.69           C  
ATOM   3543  CG1 VAL D 451       3.295   4.552   3.379  1.00 38.67           C  
ATOM   3544  CG2 VAL D 451       3.752   5.231   5.764  1.00 40.75           C  
ATOM   3545  H   VAL D 451       5.117   7.843   5.066  1.00 41.98           H  
ATOM   3546  HA  VAL D 451       5.940   5.202   3.933  1.00 40.77           H  
ATOM   3547  HB  VAL D 451       3.202   6.527   4.177  1.00 40.69           H  
ATOM   3548 HG11 VAL D 451       2.246   4.364   3.601  1.00 38.67           H  
ATOM   3549 HG12 VAL D 451       3.341   4.812   2.322  1.00 38.67           H  
ATOM   3550 HG13 VAL D 451       3.842   3.618   3.511  1.00 38.67           H  
ATOM   3551 HG21 VAL D 451       2.731   4.944   6.018  1.00 40.75           H  
ATOM   3552 HG22 VAL D 451       4.398   4.377   5.971  1.00 40.75           H  
ATOM   3553 HG23 VAL D 451       4.034   6.034   6.446  1.00 40.75           H  
ATOM   3554  N   ASN D 452       6.156   6.084   1.610  1.00 40.41           N  
ATOM   3555  CA  ASN D 452       6.411   6.496   0.234  1.00 40.03           C  
ATOM   3556  C   ASN D 452       5.493   5.705  -0.708  1.00 39.80           C  
ATOM   3557  O   ASN D 452       5.638   4.490  -0.838  1.00 39.72           O  
ATOM   3558  CB  ASN D 452       7.874   6.128  -0.106  1.00 40.31           C  
ATOM   3559  CG  ASN D 452       8.904   6.949   0.673  1.00 41.03           C  
ATOM   3560  OD1 ASN D 452       9.293   6.578   1.778  1.00 42.64           O  
ATOM   3561  ND2 ASN D 452       9.363   8.061   0.097  1.00 43.01           N  
ATOM   3562  H   ASN D 452       6.695   5.294   1.946  1.00 40.41           H  
ATOM   3563  HA  ASN D 452       6.253   7.569   0.105  1.00 40.03           H  
ATOM   3564  HB3 ASN D 452       8.059   6.221  -1.173  1.00 40.31           H  
ATOM   3565  HB2 ASN D 452       8.058   5.080   0.118  1.00 40.31           H  
ATOM   3566 HD22 ASN D 452      10.048   8.625   0.578  1.00 43.01           H  
ATOM   3567 HD21 ASN D 452       9.026   8.337  -0.814  1.00 43.01           H  
ATOM   3568  N   PHE D 453       4.560   6.404  -1.370  1.00 39.44           N  
ATOM   3569  CA  PHE D 453       3.618   5.861  -2.346  1.00 38.90           C  
ATOM   3570  C   PHE D 453       4.213   6.115  -3.738  1.00 38.69           C  
ATOM   3571  O   PHE D 453       4.106   7.218  -4.277  1.00 38.67           O  
ATOM   3572  CB  PHE D 453       2.275   6.622  -2.232  1.00 38.30           C  
ATOM   3573  CG  PHE D 453       1.472   6.344  -0.973  1.00 37.08           C  
ATOM   3574  CD1 PHE D 453       0.274   5.601  -1.042  1.00 35.92           C  
ATOM   3575  CD2 PHE D 453       1.904   6.845   0.272  1.00 36.44           C  
ATOM   3576  CE1 PHE D 453      -0.484   5.371   0.122  1.00 36.31           C  
ATOM   3577  CE2 PHE D 453       1.165   6.579   1.439  1.00 35.57           C  
ATOM   3578  CZ  PHE D 453      -0.031   5.847   1.366  1.00 37.43           C  
ATOM   3579  H   PHE D 453       4.519   7.404  -1.214  1.00 39.44           H  
ATOM   3580  HA  PHE D 453       3.449   4.792  -2.198  1.00 38.90           H  
ATOM   3581  HB3 PHE D 453       1.647   6.381  -3.091  1.00 38.30           H  
ATOM   3582  HB2 PHE D 453       2.443   7.697  -2.284  1.00 38.30           H  
ATOM   3583  HD1 PHE D 453      -0.073   5.215  -1.989  1.00 35.92           H  
ATOM   3584  HD2 PHE D 453       2.806   7.434   0.340  1.00 36.44           H  
ATOM   3585  HE1 PHE D 453      -1.411   4.825   0.063  1.00 36.31           H  
ATOM   3586  HE2 PHE D 453       1.515   6.934   2.392  1.00 35.57           H  
ATOM   3587  HZ  PHE D 453      -0.594   5.657   2.266  1.00 37.43           H  
ATOM   3588  N   LEU D 454       4.863   5.084  -4.296  1.00 38.10           N  
ATOM   3589  CA  LEU D 454       5.506   5.088  -5.606  1.00 38.51           C  
ATOM   3590  C   LEU D 454       4.562   4.408  -6.614  1.00 39.01           C  
ATOM   3591  O   LEU D 454       3.970   3.373  -6.307  1.00 38.59           O  
ATOM   3592  CB  LEU D 454       6.824   4.292  -5.474  1.00 38.53           C  
ATOM   3593  CG  LEU D 454       7.773   4.341  -6.691  1.00 38.64           C  
ATOM   3594  CD1 LEU D 454       8.295   5.759  -6.986  1.00 37.78           C  
ATOM   3595  CD2 LEU D 454       8.948   3.382  -6.463  1.00 36.74           C  
ATOM   3596  H   LEU D 454       4.896   4.211  -3.784  1.00 38.10           H  
ATOM   3597  HA  LEU D 454       5.726   6.111  -5.902  1.00 38.51           H  
ATOM   3598  HB3 LEU D 454       6.592   3.251  -5.249  1.00 38.53           H  
ATOM   3599  HB2 LEU D 454       7.370   4.659  -4.603  1.00 38.53           H  
ATOM   3600  HG  LEU D 454       7.232   3.993  -7.571  1.00 38.64           H  
ATOM   3601 HD11 LEU D 454       8.974   5.760  -7.838  1.00 37.78           H  
ATOM   3602 HD12 LEU D 454       7.487   6.448  -7.228  1.00 37.78           H  
ATOM   3603 HD13 LEU D 454       8.839   6.169  -6.135  1.00 37.78           H  
ATOM   3604 HD21 LEU D 454       9.632   3.373  -7.310  1.00 36.74           H  
ATOM   3605 HD22 LEU D 454       9.524   3.665  -5.581  1.00 36.74           H  
ATOM   3606 HD23 LEU D 454       8.597   2.361  -6.313  1.00 36.74           H  
ATOM   3607  N   LEU D 455       4.415   5.006  -7.807  1.00 38.85           N  
ATOM   3608  CA  LEU D 455       3.479   4.599  -8.856  1.00 39.01           C  
ATOM   3609  C   LEU D 455       4.226   4.004 -10.058  1.00 39.24           C  
ATOM   3610  O   LEU D 455       5.294   4.491 -10.432  1.00 38.67           O  
ATOM   3611  CB  LEU D 455       2.716   5.872  -9.311  1.00 39.06           C  
ATOM   3612  CG  LEU D 455       1.472   5.654 -10.210  1.00 38.59           C  
ATOM   3613  CD1 LEU D 455       0.458   4.689  -9.584  1.00 36.90           C  
ATOM   3614  CD2 LEU D 455       0.776   6.988 -10.526  1.00 38.17           C  
ATOM   3615  H   LEU D 455       4.930   5.861  -7.970  1.00 38.85           H  
ATOM   3616  HA  LEU D 455       2.781   3.861  -8.458  1.00 39.01           H  
ATOM   3617  HB3 LEU D 455       3.406   6.547  -9.821  1.00 39.06           H  
ATOM   3618  HB2 LEU D 455       2.408   6.416  -8.422  1.00 39.06           H  
ATOM   3619  HG  LEU D 455       1.798   5.228 -11.159  1.00 38.59           H  
ATOM   3620 HD11 LEU D 455      -0.470   4.669 -10.154  1.00 36.90           H  
ATOM   3621 HD12 LEU D 455       0.837   3.669  -9.564  1.00 36.90           H  
ATOM   3622 HD13 LEU D 455       0.206   4.977  -8.565  1.00 36.90           H  
ATOM   3623 HD21 LEU D 455      -0.076   6.846 -11.192  1.00 38.17           H  
ATOM   3624 HD22 LEU D 455       0.405   7.471  -9.623  1.00 38.17           H  
ATOM   3625 HD23 LEU D 455       1.449   7.684 -11.018  1.00 38.17           H  
ATOM   3626  N   ARG D 456       3.604   3.003 -10.705  1.00 39.99           N  
ATOM   3627  CA  ARG D 456       3.922   2.559 -12.059  1.00 40.81           C  
ATOM   3628  C   ARG D 456       2.628   2.342 -12.845  1.00 41.68           C  
ATOM   3629  O   ARG D 456       1.736   1.633 -12.389  1.00 41.77           O  
ATOM   3630  CB  ARG D 456       4.869   1.341 -12.093  1.00 40.45           C  
ATOM   3631  CG  ARG D 456       5.295   0.953 -13.524  1.00 40.55           C  
ATOM   3632  CD  ARG D 456       6.257  -0.236 -13.612  1.00 39.77           C  
ATOM   3633  NE  ARG D 456       6.757  -0.360 -14.990  1.00 39.80           N  
ATOM   3634  CZ  ARG D 456       6.463  -1.316 -15.886  1.00 39.26           C  
ATOM   3635  NH1 ARG D 456       5.696  -2.368 -15.578  1.00 39.39           N  
ATOM   3636  NH2 ARG D 456       6.948  -1.206 -17.128  1.00 38.47           N1+
ATOM   3637  H   ARG D 456       2.747   2.640 -10.310  1.00 39.99           H  
ATOM   3638  HA  ARG D 456       4.449   3.379 -12.545  1.00 40.81           H  
ATOM   3639  HB3 ARG D 456       4.386   0.489 -11.622  1.00 40.45           H  
ATOM   3640  HB2 ARG D 456       5.752   1.556 -11.497  1.00 40.45           H  
ATOM   3641  HG3 ARG D 456       5.751   1.819 -14.005  1.00 40.55           H  
ATOM   3642  HG2 ARG D 456       4.415   0.706 -14.120  1.00 40.55           H  
ATOM   3643  HD3 ARG D 456       5.777  -1.152 -13.271  1.00 39.77           H  
ATOM   3644  HD2 ARG D 456       7.115  -0.074 -12.963  1.00 39.77           H  
ATOM   3645  HE  ARG D 456       7.370   0.386 -15.297  1.00 39.80           H  
ATOM   3646 HH12 ARG D 456       5.494  -3.074 -16.279  1.00 39.39           H  
ATOM   3647 HH11 ARG D 456       5.364  -2.495 -14.633  1.00 39.39           H  
ATOM   3648 HH22 ARG D 456       6.734  -1.908 -17.823  1.00 38.47           H  
ATOM   3649 HH21 ARG D 456       7.535  -0.419 -17.373  1.00 38.47           H  
ATOM   3650  N   MET D 457       2.574   2.936 -14.041  1.00 42.66           N  
ATOM   3651  CA  MET D 457       1.554   2.829 -15.083  1.00 43.90           C  
ATOM   3652  C   MET D 457       1.997   3.739 -16.233  1.00 44.22           C  
ATOM   3653  O   MET D 457       2.716   4.707 -15.994  1.00 44.18           O  
ATOM   3654  CB  MET D 457       0.144   3.206 -14.575  1.00 44.45           C  
ATOM   3655  CG  MET D 457      -0.012   4.621 -14.002  1.00 45.80           C  
ATOM   3656  SD  MET D 457      -1.430   4.813 -12.890  1.00 49.37           S  
ATOM   3657  CE  MET D 457      -2.784   4.191 -13.914  1.00 47.23           C  
ATOM   3658  H   MET D 457       3.368   3.512 -14.294  1.00 42.66           H  
ATOM   3659  HA  MET D 457       1.543   1.797 -15.439  1.00 43.90           H  
ATOM   3660  HB3 MET D 457      -0.172   2.484 -13.823  1.00 44.45           H  
ATOM   3661  HB2 MET D 457      -0.566   3.095 -15.394  1.00 44.45           H  
ATOM   3662  HG3 MET D 457      -0.096   5.335 -14.820  1.00 45.80           H  
ATOM   3663  HG2 MET D 457       0.871   4.909 -13.434  1.00 45.80           H  
ATOM   3664  HE1 MET D 457      -3.725   4.343 -13.389  1.00 47.23           H  
ATOM   3665  HE2 MET D 457      -2.819   4.709 -14.870  1.00 47.23           H  
ATOM   3666  HE3 MET D 457      -2.670   3.124 -14.097  1.00 47.23           H  
ATOM   3667  N   ASP D 458       1.587   3.451 -17.477  1.00 44.51           N  
ATOM   3668  CA  ASP D 458       2.006   4.205 -18.666  1.00 44.64           C  
ATOM   3669  C   ASP D 458       1.455   5.652 -18.657  1.00 44.46           C  
ATOM   3670  O   ASP D 458       0.429   5.943 -18.038  1.00 44.59           O  
ATOM   3671  CB  ASP D 458       1.585   3.433 -19.940  1.00 45.19           C  
ATOM   3672  CG  ASP D 458       0.083   3.402 -20.230  1.00 46.28           C  
ATOM   3673  OD1 ASP D 458      -0.643   2.742 -19.456  1.00 48.41           O  
ATOM   3674  OD2 ASP D 458      -0.315   4.044 -21.225  1.00 46.57           O1-
ATOM   3675  H   ASP D 458       0.958   2.674 -17.620  1.00 44.51           H  
ATOM   3676  HA  ASP D 458       3.097   4.257 -18.651  1.00 44.64           H  
ATOM   3677  HB3 ASP D 458       1.943   2.404 -19.880  1.00 45.19           H  
ATOM   3678  HB2 ASP D 458       2.096   3.865 -20.801  1.00 45.19           H  
ATOM   3679  N   ARG D 459       2.179   6.550 -19.345  1.00 43.92           N  
ATOM   3680  CA  ARG D 459       1.965   8.000 -19.419  1.00 43.53           C  
ATOM   3681  C   ARG D 459       0.597   8.468 -19.956  1.00 43.25           C  
ATOM   3682  O   ARG D 459       0.226   9.615 -19.707  1.00 43.10           O  
ATOM   3683  CB  ARG D 459       3.123   8.654 -20.210  1.00 43.56           C  
ATOM   3684  CG  ARG D 459       3.401   8.064 -21.606  1.00 44.05           C  
ATOM   3685  CD  ARG D 459       4.593   8.738 -22.312  1.00 45.03           C  
ATOM   3686  NE  ARG D 459       5.500   7.744 -22.907  1.00 45.81           N  
ATOM   3687  CZ  ARG D 459       5.666   7.456 -24.209  1.00 46.86           C  
ATOM   3688  NH1 ARG D 459       4.948   8.072 -25.160  1.00 47.08           N  
ATOM   3689  NH2 ARG D 459       6.566   6.529 -24.565  1.00 47.73           N1+
ATOM   3690  H   ARG D 459       2.993   6.201 -19.829  1.00 43.92           H  
ATOM   3691  HA  ARG D 459       2.025   8.368 -18.395  1.00 43.53           H  
ATOM   3692  HB3 ARG D 459       4.034   8.568 -19.621  1.00 43.56           H  
ATOM   3693  HB2 ARG D 459       2.946   9.727 -20.300  1.00 43.56           H  
ATOM   3694  HG3 ARG D 459       2.513   8.166 -22.230  1.00 44.05           H  
ATOM   3695  HG2 ARG D 459       3.585   6.992 -21.523  1.00 44.05           H  
ATOM   3696  HD3 ARG D 459       5.188   9.300 -21.590  1.00 45.03           H  
ATOM   3697  HD2 ARG D 459       4.251   9.466 -23.047  1.00 45.03           H  
ATOM   3698  HE  ARG D 459       6.072   7.239 -22.245  1.00 45.81           H  
ATOM   3699 HH12 ARG D 459       5.079   7.843 -26.134  1.00 47.08           H  
ATOM   3700 HH11 ARG D 459       4.259   8.762 -24.899  1.00 47.08           H  
ATOM   3701 HH22 ARG D 459       6.703   6.297 -25.538  1.00 47.73           H  
ATOM   3702 HH21 ARG D 459       7.128   6.043 -23.871  1.00 47.73           H  
ATOM   3703  N   ALA D 460      -0.162   7.604 -20.653  1.00 42.86           N  
ATOM   3704  CA  ALA D 460      -1.498   7.907 -21.170  1.00 42.94           C  
ATOM   3705  C   ALA D 460      -2.615   7.682 -20.129  1.00 42.67           C  
ATOM   3706  O   ALA D 460      -3.752   8.076 -20.389  1.00 42.94           O  
ATOM   3707  CB  ALA D 460      -1.777   6.975 -22.360  1.00 42.95           C  
ATOM   3708  H   ALA D 460       0.199   6.675 -20.822  1.00 42.86           H  
ATOM   3709  HA  ALA D 460      -1.540   8.942 -21.513  1.00 42.94           H  
ATOM   3710  HB1 ALA D 460      -2.726   7.218 -22.839  1.00 42.95           H  
ATOM   3711  HB2 ALA D 460      -1.001   7.065 -23.120  1.00 42.95           H  
ATOM   3712  HB3 ALA D 460      -1.826   5.930 -22.056  1.00 42.95           H  
ATOM   3713  N   HIS D 461      -2.308   7.069 -18.970  1.00 42.61           N  
ATOM   3714  CA  HIS D 461      -3.269   6.707 -17.921  1.00 42.18           C  
ATOM   3715  C   HIS D 461      -2.873   7.195 -16.520  1.00 41.57           C  
ATOM   3716  O   HIS D 461      -3.709   7.137 -15.619  1.00 41.14           O  
ATOM   3717  CB  HIS D 461      -3.549   5.189 -17.935  1.00 42.53           C  
ATOM   3718  CG  HIS D 461      -4.060   4.646 -19.247  1.00 43.16           C  
ATOM   3719  ND1 HIS D 461      -3.248   3.982 -20.149  1.00 44.13           N  
ATOM   3720  CD2 HIS D 461      -5.304   4.692 -19.835  1.00 42.80           C  
ATOM   3721  CE1 HIS D 461      -4.003   3.664 -21.203  1.00 44.26           C  
ATOM   3722  NE2 HIS D 461      -5.263   4.063 -21.082  1.00 43.03           N  
ATOM   3723  H   HIS D 461      -1.353   6.763 -18.839  1.00 42.61           H  
ATOM   3724  HA  HIS D 461      -4.219   7.205 -18.121  1.00 42.18           H  
ATOM   3725  HB3 HIS D 461      -4.292   4.945 -17.175  1.00 42.53           H  
ATOM   3726  HB2 HIS D 461      -2.647   4.639 -17.662  1.00 42.53           H  
ATOM   3727  HD1 HIS D 461      -2.265   3.753 -20.033  1.00 44.13           H  
ATOM   3728  HD2 HIS D 461      -6.217   5.134 -19.465  1.00 42.80           H  
ATOM   3729  HE1 HIS D 461      -3.625   3.133 -22.064  1.00 44.26           H  
ATOM   3730  N   GLU D 462      -1.630   7.673 -16.322  1.00 40.91           N  
ATOM   3731  CA  GLU D 462      -1.091   8.141 -15.040  1.00 40.91           C  
ATOM   3732  C   GLU D 462      -1.870   9.317 -14.424  1.00 40.63           C  
ATOM   3733  O   GLU D 462      -2.026   9.359 -13.206  1.00 40.84           O  
ATOM   3734  CB  GLU D 462       0.429   8.414 -15.198  1.00 40.62           C  
ATOM   3735  CG  GLU D 462       0.870   9.659 -16.013  1.00 40.86           C  
ATOM   3736  CD  GLU D 462       0.929  11.000 -15.271  1.00 41.17           C  
ATOM   3737  OE1 GLU D 462       1.137  12.016 -15.966  1.00 43.47           O  
ATOM   3738  OE2 GLU D 462       0.776  11.009 -14.031  1.00 39.56           O1-
ATOM   3739  H   GLU D 462      -0.996   7.682 -17.109  1.00 40.91           H  
ATOM   3740  HA  GLU D 462      -1.198   7.313 -14.341  1.00 40.91           H  
ATOM   3741  HB3 GLU D 462       0.887   7.535 -15.655  1.00 40.62           H  
ATOM   3742  HB2 GLU D 462       0.874   8.458 -14.204  1.00 40.62           H  
ATOM   3743  HG3 GLU D 462       0.249   9.767 -16.903  1.00 40.86           H  
ATOM   3744  HG2 GLU D 462       1.883   9.483 -16.374  1.00 40.86           H  
ATOM   3745  N   ALA D 463      -2.396  10.235 -15.253  1.00 40.48           N  
ATOM   3746  CA  ALA D 463      -3.098  11.452 -14.837  1.00 40.53           C  
ATOM   3747  C   ALA D 463      -4.518  11.210 -14.280  1.00 40.55           C  
ATOM   3748  O   ALA D 463      -5.121  12.147 -13.755  1.00 40.53           O  
ATOM   3749  CB  ALA D 463      -3.193  12.380 -16.057  1.00 40.15           C  
ATOM   3750  H   ALA D 463      -2.239  10.115 -16.243  1.00 40.48           H  
ATOM   3751  HA  ALA D 463      -2.508  11.944 -14.062  1.00 40.53           H  
ATOM   3752  HB1 ALA D 463      -3.667  13.329 -15.802  1.00 40.15           H  
ATOM   3753  HB2 ALA D 463      -2.201  12.612 -16.447  1.00 40.15           H  
ATOM   3754  HB3 ALA D 463      -3.769  11.926 -16.865  1.00 40.15           H  
ATOM   3755  N   LYS D 464      -5.035   9.968 -14.349  1.00 40.46           N  
ATOM   3756  CA  LYS D 464      -6.313   9.544 -13.768  1.00 40.53           C  
ATOM   3757  C   LYS D 464      -6.261   9.464 -12.233  1.00 40.34           C  
ATOM   3758  O   LYS D 464      -7.286   9.663 -11.582  1.00 40.25           O  
ATOM   3759  CB  LYS D 464      -6.658   8.124 -14.279  1.00 40.65           C  
ATOM   3760  CG  LYS D 464      -7.138   8.049 -15.737  1.00 41.63           C  
ATOM   3761  CD  LYS D 464      -8.569   8.582 -15.925  1.00 44.23           C  
ATOM   3762  CE  LYS D 464      -9.170   8.203 -17.286  1.00 46.30           C  
ATOM   3763  NZ  LYS D 464     -10.538   8.731 -17.429  1.00 46.96           N1+
ATOM   3764  H   LYS D 464      -4.473   9.251 -14.787  1.00 40.46           H  
ATOM   3765  HA  LYS D 464      -7.097  10.250 -14.049  1.00 40.53           H  
ATOM   3766  HB3 LYS D 464      -7.431   7.674 -13.653  1.00 40.65           H  
ATOM   3767  HB2 LYS D 464      -5.791   7.475 -14.151  1.00 40.65           H  
ATOM   3768  HG3 LYS D 464      -7.115   7.002 -16.040  1.00 41.63           H  
ATOM   3769  HG2 LYS D 464      -6.443   8.567 -16.400  1.00 41.63           H  
ATOM   3770  HD3 LYS D 464      -8.575   9.665 -15.805  1.00 44.23           H  
ATOM   3771  HD2 LYS D 464      -9.210   8.181 -15.138  1.00 44.23           H  
ATOM   3772  HE3 LYS D 464      -9.201   7.119 -17.397  1.00 46.30           H  
ATOM   3773  HE2 LYS D 464      -8.554   8.593 -18.096  1.00 46.30           H  
ATOM   3774  HZ1 LYS D 464     -10.520   9.738 -17.358  1.00 46.96           H  
ATOM   3775  HZ2 LYS D 464     -10.909   8.465 -18.329  1.00 46.96           H  
ATOM   3776  HZ3 LYS D 464     -11.125   8.353 -16.698  1.00 46.96           H  
ATOM   3777  N   ILE D 465      -5.082   9.155 -11.668  1.00 40.29           N  
ATOM   3778  CA  ILE D 465      -4.882   8.913 -10.242  1.00 40.09           C  
ATOM   3779  C   ILE D 465      -4.637  10.267  -9.567  1.00 40.02           C  
ATOM   3780  O   ILE D 465      -3.650  10.942  -9.861  1.00 40.45           O  
ATOM   3781  CB  ILE D 465      -3.656   7.972 -10.048  1.00 40.15           C  
ATOM   3782  CG1 ILE D 465      -3.745   6.688 -10.907  1.00 40.03           C  
ATOM   3783  CG2 ILE D 465      -3.415   7.613  -8.565  1.00 40.27           C  
ATOM   3784  CD1 ILE D 465      -5.101   5.967 -10.863  1.00 38.19           C  
ATOM   3785  H   ILE D 465      -4.281   9.033 -12.271  1.00 40.29           H  
ATOM   3786  HA  ILE D 465      -5.769   8.441  -9.815  1.00 40.09           H  
ATOM   3787  HB  ILE D 465      -2.759   8.494 -10.386  1.00 40.15           H  
ATOM   3788 HG13 ILE D 465      -2.963   5.994 -10.597  1.00 40.03           H  
ATOM   3789 HG12 ILE D 465      -3.519   6.930 -11.947  1.00 40.03           H  
ATOM   3790 HG21 ILE D 465      -2.562   6.943  -8.454  1.00 40.27           H  
ATOM   3791 HG22 ILE D 465      -3.204   8.494  -7.959  1.00 40.27           H  
ATOM   3792 HG23 ILE D 465      -4.283   7.117  -8.129  1.00 40.27           H  
ATOM   3793 HD11 ILE D 465      -5.039   5.014 -11.383  1.00 38.19           H  
ATOM   3794 HD12 ILE D 465      -5.419   5.777  -9.839  1.00 38.19           H  
ATOM   3795 HD13 ILE D 465      -5.886   6.543 -11.350  1.00 38.19           H  
ATOM   3796  N   ARG D 466      -5.555  10.648  -8.668  1.00 39.72           N  
ATOM   3797  CA  ARG D 466      -5.533  11.902  -7.917  1.00 39.31           C  
ATOM   3798  C   ARG D 466      -5.424  11.679  -6.401  1.00 38.81           C  
ATOM   3799  O   ARG D 466      -5.277  12.645  -5.651  1.00 38.41           O  
ATOM   3800  CB  ARG D 466      -6.771  12.750  -8.273  1.00 39.45           C  
ATOM   3801  CG  ARG D 466      -6.848  13.191  -9.750  1.00 40.78           C  
ATOM   3802  CD  ARG D 466      -5.618  13.959 -10.271  1.00 43.43           C  
ATOM   3803  NE  ARG D 466      -5.242  15.078  -9.390  1.00 46.96           N  
ATOM   3804  CZ  ARG D 466      -5.520  16.378  -9.587  1.00 48.73           C  
ATOM   3805  NH1 ARG D 466      -6.227  16.791 -10.648  1.00 48.48           N  
ATOM   3806  NH2 ARG D 466      -5.084  17.286  -8.705  1.00 49.53           N1+
ATOM   3807  H   ARG D 466      -6.351  10.039  -8.518  1.00 39.72           H  
ATOM   3808  HA  ARG D 466      -4.647  12.465  -8.190  1.00 39.31           H  
ATOM   3809  HB3 ARG D 466      -6.798  13.642  -7.645  1.00 39.45           H  
ATOM   3810  HB2 ARG D 466      -7.676  12.193  -8.025  1.00 39.45           H  
ATOM   3811  HG3 ARG D 466      -7.737  13.807  -9.889  1.00 40.78           H  
ATOM   3812  HG2 ARG D 466      -7.002  12.313 -10.379  1.00 40.78           H  
ATOM   3813  HD3 ARG D 466      -5.792  14.305 -11.289  1.00 43.43           H  
ATOM   3814  HD2 ARG D 466      -4.762  13.290 -10.341  1.00 43.43           H  
ATOM   3815  HE  ARG D 466      -4.719  14.826  -8.560  1.00 46.96           H  
ATOM   3816 HH12 ARG D 466      -6.429  17.771 -10.783  1.00 48.48           H  
ATOM   3817 HH11 ARG D 466      -6.567  16.118 -11.319  1.00 48.48           H  
ATOM   3818 HH22 ARG D 466      -5.293  18.265  -8.832  1.00 49.53           H  
ATOM   3819 HH21 ARG D 466      -4.513  17.017  -7.905  1.00 49.53           H  
ATOM   3820  N   TYR D 467      -5.484  10.419  -5.948  1.00 37.96           N  
ATOM   3821  CA  TYR D 467      -5.351  10.010  -4.556  1.00 37.42           C  
ATOM   3822  C   TYR D 467      -5.074   8.508  -4.458  1.00 37.78           C  
ATOM   3823  O   TYR D 467      -5.475   7.725  -5.321  1.00 37.28           O  
ATOM   3824  CB  TYR D 467      -6.575  10.447  -3.712  1.00 37.45           C  
ATOM   3825  CG  TYR D 467      -7.917   9.941  -4.218  1.00 36.04           C  
ATOM   3826  CD1 TYR D 467      -8.387   8.663  -3.849  1.00 33.70           C  
ATOM   3827  CD2 TYR D 467      -8.683  10.740  -5.093  1.00 36.04           C  
ATOM   3828  CE1 TYR D 467      -9.598   8.178  -4.376  1.00 36.30           C  
ATOM   3829  CE2 TYR D 467      -9.895  10.255  -5.618  1.00 36.70           C  
ATOM   3830  CZ  TYR D 467     -10.350   8.970  -5.268  1.00 37.21           C  
ATOM   3831  OH  TYR D 467     -11.515   8.496  -5.794  1.00 38.67           O  
ATOM   3832  H   TYR D 467      -5.615   9.678  -6.622  1.00 37.96           H  
ATOM   3833  HA  TYR D 467      -4.468  10.519  -4.166  1.00 37.42           H  
ATOM   3834  HB3 TYR D 467      -6.615  11.534  -3.646  1.00 37.45           H  
ATOM   3835  HB2 TYR D 467      -6.448  10.110  -2.681  1.00 37.45           H  
ATOM   3836  HD1 TYR D 467      -7.813   8.042  -3.176  1.00 33.70           H  
ATOM   3837  HD2 TYR D 467      -8.333  11.720  -5.382  1.00 36.04           H  
ATOM   3838  HE1 TYR D 467      -9.939   7.194  -4.096  1.00 36.30           H  
ATOM   3839  HE2 TYR D 467     -10.469  10.866  -6.300  1.00 36.70           H  
ATOM   3840  HH  TYR D 467     -11.721   7.619  -5.496  1.00 38.67           H  
ATOM   3841  N   TYR D 468      -4.438   8.126  -3.346  1.00 38.02           N  
ATOM   3842  CA  TYR D 468      -4.362   6.771  -2.822  1.00 38.39           C  
ATOM   3843  C   TYR D 468      -5.157   6.775  -1.514  1.00 38.58           C  
ATOM   3844  O   TYR D 468      -4.977   7.672  -0.690  1.00 38.12           O  
ATOM   3845  CB  TYR D 468      -2.895   6.429  -2.489  1.00 38.38           C  
ATOM   3846  CG  TYR D 468      -1.936   6.616  -3.646  1.00 37.82           C  
ATOM   3847  CD1 TYR D 468      -1.808   5.619  -4.633  1.00 37.50           C  
ATOM   3848  CD2 TYR D 468      -1.190   7.809  -3.747  1.00 38.08           C  
ATOM   3849  CE1 TYR D 468      -0.953   5.827  -5.732  1.00 37.18           C  
ATOM   3850  CE2 TYR D 468      -0.332   8.008  -4.841  1.00 37.91           C  
ATOM   3851  CZ  TYR D 468      -0.217   7.021  -5.834  1.00 38.43           C  
ATOM   3852  OH  TYR D 468       0.608   7.235  -6.895  1.00 41.36           O  
ATOM   3853  H   TYR D 468      -4.120   8.857  -2.720  1.00 38.02           H  
ATOM   3854  HA  TYR D 468      -4.772   6.047  -3.528  1.00 38.39           H  
ATOM   3855  HB3 TYR D 468      -2.829   5.393  -2.153  1.00 38.38           H  
ATOM   3856  HB2 TYR D 468      -2.535   7.034  -1.655  1.00 38.38           H  
ATOM   3857  HD1 TYR D 468      -2.370   4.701  -4.551  1.00 37.50           H  
ATOM   3858  HD2 TYR D 468      -1.286   8.581  -2.997  1.00 38.08           H  
ATOM   3859  HE1 TYR D 468      -0.864   5.070  -6.495  1.00 37.18           H  
ATOM   3860  HE2 TYR D 468       0.232   8.922  -4.928  1.00 37.91           H  
ATOM   3861  HH  TYR D 468       0.640   6.506  -7.495  1.00 41.36           H  
ATOM   3862  N   THR D 469      -5.993   5.755  -1.294  1.00 39.38           N  
ATOM   3863  CA  THR D 469      -6.586   5.472   0.012  1.00 40.24           C  
ATOM   3864  C   THR D 469      -5.594   4.561   0.747  1.00 41.01           C  
ATOM   3865  O   THR D 469      -5.084   3.617   0.147  1.00 42.23           O  
ATOM   3866  CB  THR D 469      -7.912   4.700  -0.187  1.00 39.88           C  
ATOM   3867  OG1 THR D 469      -8.845   5.568  -0.799  1.00 41.17           O  
ATOM   3868  CG2 THR D 469      -8.549   4.216   1.131  1.00 39.00           C  
ATOM   3869  H   THR D 469      -6.078   5.041  -2.005  1.00 39.38           H  
ATOM   3870  HA  THR D 469      -6.767   6.385   0.581  1.00 40.24           H  
ATOM   3871  HB  THR D 469      -7.759   3.845  -0.846  1.00 39.88           H  
ATOM   3872  HG1 THR D 469      -9.705   5.162  -0.744  1.00 41.17           H  
ATOM   3873 HG21 THR D 469      -9.506   3.729   0.957  1.00 39.00           H  
ATOM   3874 HG22 THR D 469      -7.928   3.485   1.648  1.00 39.00           H  
ATOM   3875 HG23 THR D 469      -8.715   5.050   1.811  1.00 39.00           H  
ATOM   3876  N   TYR D 470      -5.365   4.823   2.041  1.00 41.34           N  
ATOM   3877  CA  TYR D 470      -4.560   3.999   2.939  1.00 41.84           C  
ATOM   3878  C   TYR D 470      -5.391   3.579   4.153  1.00 42.01           C  
ATOM   3879  O   TYR D 470      -6.267   4.316   4.606  1.00 42.20           O  
ATOM   3880  CB  TYR D 470      -3.238   4.706   3.307  1.00 41.97           C  
ATOM   3881  CG  TYR D 470      -3.337   5.912   4.231  1.00 40.56           C  
ATOM   3882  CD1 TYR D 470      -3.351   5.736   5.633  1.00 40.63           C  
ATOM   3883  CD2 TYR D 470      -3.405   7.213   3.693  1.00 41.61           C  
ATOM   3884  CE1 TYR D 470      -3.461   6.849   6.488  1.00 40.83           C  
ATOM   3885  CE2 TYR D 470      -3.499   8.327   4.550  1.00 41.32           C  
ATOM   3886  CZ  TYR D 470      -3.534   8.146   5.946  1.00 41.85           C  
ATOM   3887  OH  TYR D 470      -3.632   9.226   6.774  1.00 43.51           O  
ATOM   3888  H   TYR D 470      -5.836   5.617   2.459  1.00 41.34           H  
ATOM   3889  HA  TYR D 470      -4.287   3.078   2.424  1.00 41.84           H  
ATOM   3890  HB3 TYR D 470      -2.736   5.006   2.388  1.00 41.97           H  
ATOM   3891  HB2 TYR D 470      -2.570   3.984   3.779  1.00 41.97           H  
ATOM   3892  HD1 TYR D 470      -3.291   4.744   6.056  1.00 40.63           H  
ATOM   3893  HD2 TYR D 470      -3.391   7.362   2.623  1.00 41.61           H  
ATOM   3894  HE1 TYR D 470      -3.482   6.705   7.558  1.00 40.83           H  
ATOM   3895  HE2 TYR D 470      -3.546   9.319   4.129  1.00 41.32           H  
ATOM   3896  HH  TYR D 470      -3.681  10.049   6.302  1.00 43.51           H  
ATOM   3897  N   LEU D 471      -5.088   2.381   4.665  1.00 42.45           N  
ATOM   3898  CA  LEU D 471      -5.704   1.717   5.806  1.00 42.79           C  
ATOM   3899  C   LEU D 471      -4.590   1.126   6.677  1.00 42.92           C  
ATOM   3900  O   LEU D 471      -3.619   0.579   6.154  1.00 42.73           O  
ATOM   3901  CB  LEU D 471      -6.687   0.633   5.321  1.00 43.11           C  
ATOM   3902  CG  LEU D 471      -7.880   1.145   4.480  1.00 44.05           C  
ATOM   3903  CD1 LEU D 471      -7.797   0.640   3.030  1.00 44.16           C  
ATOM   3904  CD2 LEU D 471      -9.217   0.775   5.131  1.00 44.30           C  
ATOM   3905  H   LEU D 471      -4.372   1.844   4.194  1.00 42.45           H  
ATOM   3906  HA  LEU D 471      -6.253   2.447   6.404  1.00 42.79           H  
ATOM   3907  HB3 LEU D 471      -7.056   0.097   6.194  1.00 43.11           H  
ATOM   3908  HB2 LEU D 471      -6.140  -0.118   4.752  1.00 43.11           H  
ATOM   3909  HG  LEU D 471      -7.861   2.233   4.443  1.00 44.05           H  
ATOM   3910 HD11 LEU D 471      -8.593   1.065   2.421  1.00 44.16           H  
ATOM   3911 HD12 LEU D 471      -6.850   0.923   2.569  1.00 44.16           H  
ATOM   3912 HD13 LEU D 471      -7.877  -0.447   2.982  1.00 44.16           H  
ATOM   3913 HD21 LEU D 471     -10.065   1.092   4.521  1.00 44.30           H  
ATOM   3914 HD22 LEU D 471      -9.291  -0.298   5.292  1.00 44.30           H  
ATOM   3915 HD23 LEU D 471      -9.312   1.250   6.106  1.00 44.30           H  
ATOM   3916  N   ILE D 472      -4.738   1.235   8.004  1.00 43.02           N  
ATOM   3917  CA  ILE D 472      -3.774   0.789   9.007  1.00 42.97           C  
ATOM   3918  C   ILE D 472      -4.462  -0.277   9.864  1.00 42.99           C  
ATOM   3919  O   ILE D 472      -5.316   0.044  10.689  1.00 43.16           O  
ATOM   3920  CB  ILE D 472      -3.248   2.015   9.809  1.00 42.76           C  
ATOM   3921  CG1 ILE D 472      -2.379   2.915   8.902  1.00 41.56           C  
ATOM   3922  CG2 ILE D 472      -2.439   1.619  11.066  1.00 42.91           C  
ATOM   3923  CD1 ILE D 472      -2.282   4.373   9.350  1.00 38.80           C  
ATOM   3924  H   ILE D 472      -5.561   1.711   8.352  1.00 43.02           H  
ATOM   3925  HA  ILE D 472      -2.911   0.329   8.528  1.00 42.97           H  
ATOM   3926  HB  ILE D 472      -4.110   2.592  10.143  1.00 42.76           H  
ATOM   3927 HG13 ILE D 472      -2.777   2.937   7.890  1.00 41.56           H  
ATOM   3928 HG12 ILE D 472      -1.380   2.486   8.821  1.00 41.56           H  
ATOM   3929 HG21 ILE D 472      -2.068   2.496  11.595  1.00 42.91           H  
ATOM   3930 HG22 ILE D 472      -3.032   1.055  11.784  1.00 42.91           H  
ATOM   3931 HG23 ILE D 472      -1.581   1.004  10.802  1.00 42.91           H  
ATOM   3932 HD11 ILE D 472      -1.579   4.915   8.717  1.00 38.80           H  
ATOM   3933 HD12 ILE D 472      -3.245   4.870   9.255  1.00 38.80           H  
ATOM   3934 HD13 ILE D 472      -1.946   4.463  10.382  1.00 38.80           H  
ATOM   3935  N   MET D 473      -4.061  -1.540   9.662  1.00 43.11           N  
ATOM   3936  CA  MET D 473      -4.472  -2.695  10.453  1.00 43.20           C  
ATOM   3937  C   MET D 473      -3.458  -2.893  11.586  1.00 42.74           C  
ATOM   3938  O   MET D 473      -2.253  -2.935  11.342  1.00 43.14           O  
ATOM   3939  CB  MET D 473      -4.444  -3.952   9.554  1.00 43.67           C  
ATOM   3940  CG  MET D 473      -5.738  -4.143   8.749  1.00 45.04           C  
ATOM   3941  SD  MET D 473      -7.217  -4.536   9.730  1.00 48.70           S  
ATOM   3942  CE  MET D 473      -6.815  -6.208  10.293  1.00 47.02           C  
ATOM   3943  H   MET D 473      -3.343  -1.699   8.967  1.00 43.11           H  
ATOM   3944  HA  MET D 473      -5.469  -2.545  10.869  1.00 43.20           H  
ATOM   3945  HB3 MET D 473      -4.276  -4.851  10.147  1.00 43.67           H  
ATOM   3946  HB2 MET D 473      -3.599  -3.899   8.867  1.00 43.67           H  
ATOM   3947  HG3 MET D 473      -5.598  -4.944   8.023  1.00 45.04           H  
ATOM   3948  HG2 MET D 473      -5.945  -3.242   8.171  1.00 45.04           H  
ATOM   3949  HE1 MET D 473      -7.678  -6.635  10.800  1.00 47.02           H  
ATOM   3950  HE2 MET D 473      -6.557  -6.847   9.450  1.00 47.02           H  
ATOM   3951  HE3 MET D 473      -5.981  -6.194  10.993  1.00 47.02           H  
ATOM   3952  N   ASN D 474      -3.964  -3.026  12.818  1.00 42.17           N  
ATOM   3953  CA  ASN D 474      -3.206  -3.218  14.050  1.00 41.21           C  
ATOM   3954  C   ASN D 474      -4.045  -4.079  15.001  1.00 41.04           C  
ATOM   3955  O   ASN D 474      -5.144  -3.677  15.382  1.00 40.43           O  
ATOM   3956  CB  ASN D 474      -2.790  -1.841  14.620  1.00 41.02           C  
ATOM   3957  CG  ASN D 474      -2.223  -1.920  16.039  1.00 40.21           C  
ATOM   3958  OD1 ASN D 474      -2.986  -1.892  17.001  1.00 41.15           O  
ATOM   3959  ND2 ASN D 474      -0.906  -2.038  16.187  1.00 37.92           N  
ATOM   3960  H   ASN D 474      -4.971  -2.972  12.919  1.00 42.17           H  
ATOM   3961  HA  ASN D 474      -2.295  -3.776  13.819  1.00 41.21           H  
ATOM   3962  HB3 ASN D 474      -3.654  -1.175  14.645  1.00 41.02           H  
ATOM   3963  HB2 ASN D 474      -2.062  -1.364  13.962  1.00 41.02           H  
ATOM   3964 HD22 ASN D 474      -0.507  -2.081  17.114  1.00 37.92           H  
ATOM   3965 HD21 ASN D 474      -0.303  -2.120  15.379  1.00 37.92           H  
ATOM   3966  N   LYS D 475      -3.500  -5.241  15.403  1.00 41.18           N  
ATOM   3967  CA  LYS D 475      -4.038  -6.159  16.415  1.00 41.07           C  
ATOM   3968  C   LYS D 475      -5.348  -6.852  15.977  1.00 41.42           C  
ATOM   3969  O   LYS D 475      -6.111  -7.322  16.819  1.00 41.05           O  
ATOM   3970  CB  LYS D 475      -4.101  -5.504  17.822  1.00 40.58           C  
ATOM   3971  CG  LYS D 475      -2.711  -5.132  18.379  1.00 40.84           C  
ATOM   3972  CD  LYS D 475      -2.702  -4.788  19.881  1.00 41.51           C  
ATOM   3973  CE  LYS D 475      -3.376  -3.459  20.259  1.00 41.84           C  
ATOM   3974  NZ  LYS D 475      -2.572  -2.295  19.849  1.00 43.00           N1+
ATOM   3975  H   LYS D 475      -2.593  -5.485  15.029  1.00 41.18           H  
ATOM   3976  HA  LYS D 475      -3.315  -6.973  16.474  1.00 41.07           H  
ATOM   3977  HB3 LYS D 475      -4.557  -6.207  18.521  1.00 40.58           H  
ATOM   3978  HB2 LYS D 475      -4.751  -4.630  17.816  1.00 40.58           H  
ATOM   3979  HG3 LYS D 475      -2.273  -4.319  17.803  1.00 40.84           H  
ATOM   3980  HG2 LYS D 475      -2.043  -5.980  18.228  1.00 40.84           H  
ATOM   3981  HD3 LYS D 475      -1.671  -4.771  20.235  1.00 41.51           H  
ATOM   3982  HD2 LYS D 475      -3.183  -5.600  20.428  1.00 41.51           H  
ATOM   3983  HE3 LYS D 475      -3.489  -3.412  21.343  1.00 41.84           H  
ATOM   3984  HE2 LYS D 475      -4.376  -3.382  19.834  1.00 41.84           H  
ATOM   3985  HZ1 LYS D 475      -1.618  -2.404  20.167  1.00 43.00           H  
ATOM   3986  HZ2 LYS D 475      -2.573  -2.212  18.840  1.00 43.00           H  
ATOM   3987  HZ3 LYS D 475      -2.953  -1.452  20.256  1.00 43.00           H  
ATOM   3988  N   GLY D 476      -5.603  -6.912  14.658  1.00 41.68           N  
ATOM   3989  CA  GLY D 476      -6.781  -7.508  14.037  1.00 42.18           C  
ATOM   3990  C   GLY D 476      -7.929  -6.532  13.744  1.00 42.86           C  
ATOM   3991  O   GLY D 476      -9.018  -6.988  13.403  1.00 43.53           O  
ATOM   3992  H   GLY D 476      -4.915  -6.512  14.036  1.00 41.68           H  
ATOM   3993  HA3 GLY D 476      -7.156  -8.346  14.628  1.00 42.18           H  
ATOM   3994  HA2 GLY D 476      -6.459  -7.922  13.087  1.00 42.18           H  
ATOM   3995  N   ARG D 477      -7.701  -5.213  13.861  1.00 43.06           N  
ATOM   3996  CA  ARG D 477      -8.697  -4.155  13.673  1.00 42.82           C  
ATOM   3997  C   ARG D 477      -8.096  -2.941  12.955  1.00 42.79           C  
ATOM   3998  O   ARG D 477      -6.895  -2.690  13.059  1.00 42.73           O  
ATOM   3999  CB  ARG D 477      -9.411  -3.840  15.013  1.00 42.88           C  
ATOM   4000  CG  ARG D 477      -8.503  -3.368  16.171  1.00 43.00           C  
ATOM   4001  CD  ARG D 477      -8.216  -1.854  16.197  1.00 46.11           C  
ATOM   4002  NE  ARG D 477      -6.882  -1.570  16.749  1.00 48.15           N  
ATOM   4003  CZ  ARG D 477      -6.552  -0.564  17.580  1.00 47.97           C  
ATOM   4004  NH1 ARG D 477      -7.466   0.306  18.033  1.00 48.11           N  
ATOM   4005  NH2 ARG D 477      -5.278  -0.423  17.964  1.00 50.08           N1+
ATOM   4006  H   ARG D 477      -6.775  -4.913  14.132  1.00 43.06           H  
ATOM   4007  HA  ARG D 477      -9.460  -4.533  12.991  1.00 42.82           H  
ATOM   4008  HB3 ARG D 477      -9.928  -4.745  15.334  1.00 42.88           H  
ATOM   4009  HB2 ARG D 477     -10.200  -3.104  14.857  1.00 42.88           H  
ATOM   4010  HG3 ARG D 477      -7.582  -3.950  16.195  1.00 43.00           H  
ATOM   4011  HG2 ARG D 477      -9.007  -3.614  17.106  1.00 43.00           H  
ATOM   4012  HD3 ARG D 477      -8.999  -1.350  16.763  1.00 46.11           H  
ATOM   4013  HD2 ARG D 477      -8.243  -1.420  15.201  1.00 46.11           H  
ATOM   4014  HE  ARG D 477      -6.143  -2.173  16.408  1.00 48.15           H  
ATOM   4015 HH12 ARG D 477      -7.200   1.057  18.655  1.00 48.11           H  
ATOM   4016 HH11 ARG D 477      -8.430   0.219  17.749  1.00 48.11           H  
ATOM   4017 HH22 ARG D 477      -5.010   0.332  18.579  1.00 50.08           H  
ATOM   4018 HH21 ARG D 477      -4.558  -1.035  17.595  1.00 50.08           H  
ATOM   4019  N   LEU D 478      -8.947  -2.162  12.265  1.00 42.67           N  
ATOM   4020  CA  LEU D 478      -8.593  -0.895  11.625  1.00 42.50           C  
ATOM   4021  C   LEU D 478      -8.451   0.200  12.695  1.00 42.20           C  
ATOM   4022  O   LEU D 478      -9.420   0.549  13.370  1.00 42.03           O  
ATOM   4023  CB  LEU D 478      -9.715  -0.489  10.640  1.00 42.45           C  
ATOM   4024  CG  LEU D 478      -9.683  -1.222   9.284  1.00 42.54           C  
ATOM   4025  CD1 LEU D 478     -10.991  -0.989   8.510  1.00 43.42           C  
ATOM   4026  CD2 LEU D 478      -8.482  -0.776   8.433  1.00 43.51           C  
ATOM   4027  H   LEU D 478      -9.924  -2.425  12.241  1.00 42.67           H  
ATOM   4028  HA  LEU D 478      -7.649  -1.009  11.096  1.00 42.50           H  
ATOM   4029  HB3 LEU D 478      -9.670   0.582  10.441  1.00 42.45           H  
ATOM   4030  HB2 LEU D 478     -10.679  -0.656  11.120  1.00 42.45           H  
ATOM   4031  HG  LEU D 478      -9.602  -2.294   9.468  1.00 42.54           H  
ATOM   4032 HD11 LEU D 478     -11.016  -1.575   7.591  1.00 43.42           H  
ATOM   4033 HD12 LEU D 478     -11.863  -1.269   9.101  1.00 43.42           H  
ATOM   4034 HD13 LEU D 478     -11.100   0.060   8.238  1.00 43.42           H  
ATOM   4035 HD21 LEU D 478      -8.543  -1.187   7.427  1.00 43.51           H  
ATOM   4036 HD22 LEU D 478      -8.446   0.309   8.335  1.00 43.51           H  
ATOM   4037 HD23 LEU D 478      -7.534  -1.105   8.858  1.00 43.51           H  
ATOM   4038  N   LEU D 479      -7.223   0.718  12.841  1.00 42.01           N  
ATOM   4039  CA  LEU D 479      -6.832   1.769  13.779  1.00 42.38           C  
ATOM   4040  C   LEU D 479      -6.991   3.159  13.134  1.00 42.38           C  
ATOM   4041  O   LEU D 479      -7.445   4.087  13.803  1.00 42.31           O  
ATOM   4042  CB  LEU D 479      -5.348   1.513  14.147  1.00 42.46           C  
ATOM   4043  CG  LEU D 479      -4.608   2.598  14.967  1.00 43.19           C  
ATOM   4044  CD1 LEU D 479      -5.324   2.947  16.282  1.00 42.57           C  
ATOM   4045  CD2 LEU D 479      -3.158   2.165  15.240  1.00 43.19           C  
ATOM   4046  H   LEU D 479      -6.496   0.360  12.235  1.00 42.01           H  
ATOM   4047  HA  LEU D 479      -7.448   1.717  14.679  1.00 42.38           H  
ATOM   4048  HB3 LEU D 479      -4.783   1.345  13.230  1.00 42.46           H  
ATOM   4049  HB2 LEU D 479      -5.297   0.571  14.694  1.00 42.46           H  
ATOM   4050  HG  LEU D 479      -4.553   3.509  14.371  1.00 43.19           H  
ATOM   4051 HD11 LEU D 479      -4.792   3.735  16.815  1.00 42.57           H  
ATOM   4052 HD12 LEU D 479      -6.337   3.310  16.113  1.00 42.57           H  
ATOM   4053 HD13 LEU D 479      -5.389   2.084  16.940  1.00 42.57           H  
ATOM   4054 HD21 LEU D 479      -2.613   2.937  15.783  1.00 43.19           H  
ATOM   4055 HD22 LEU D 479      -3.121   1.253  15.837  1.00 43.19           H  
ATOM   4056 HD23 LEU D 479      -2.618   1.978  14.312  1.00 43.19           H  
ATOM   4057  N   LYS D 480      -6.640   3.299  11.845  1.00 42.52           N  
ATOM   4058  CA  LYS D 480      -6.743   4.536  11.073  1.00 42.32           C  
ATOM   4059  C   LYS D 480      -6.994   4.216   9.591  1.00 41.74           C  
ATOM   4060  O   LYS D 480      -6.557   3.180   9.092  1.00 41.66           O  
ATOM   4061  CB  LYS D 480      -5.510   5.433  11.342  1.00 42.82           C  
ATOM   4062  CG  LYS D 480      -5.573   6.830  10.691  1.00 44.92           C  
ATOM   4063  CD  LYS D 480      -4.277   7.639  10.838  1.00 46.91           C  
ATOM   4064  CE  LYS D 480      -4.406   9.034  10.207  1.00 47.70           C  
ATOM   4065  NZ  LYS D 480      -3.103   9.715  10.120  1.00 48.09           N1+
ATOM   4066  H   LYS D 480      -6.297   2.487  11.353  1.00 42.52           H  
ATOM   4067  HA  LYS D 480      -7.625   5.077  11.423  1.00 42.32           H  
ATOM   4068  HB3 LYS D 480      -4.613   4.910  11.015  1.00 42.82           H  
ATOM   4069  HB2 LYS D 480      -5.389   5.568  12.418  1.00 42.82           H  
ATOM   4070  HG3 LYS D 480      -6.410   7.387  11.116  1.00 44.92           H  
ATOM   4071  HG2 LYS D 480      -5.771   6.742   9.624  1.00 44.92           H  
ATOM   4072  HD3 LYS D 480      -3.463   7.094  10.358  1.00 46.91           H  
ATOM   4073  HD2 LYS D 480      -4.009   7.732  11.891  1.00 46.91           H  
ATOM   4074  HE3 LYS D 480      -5.092   9.650  10.789  1.00 47.70           H  
ATOM   4075  HE2 LYS D 480      -4.820   8.959   9.202  1.00 47.70           H  
ATOM   4076  HZ1 LYS D 480      -2.482   9.181   9.529  1.00 48.09           H  
ATOM   4077  HZ2 LYS D 480      -3.228  10.634   9.718  1.00 48.09           H  
ATOM   4078  HZ3 LYS D 480      -2.694   9.807  11.039  1.00 48.09           H  
ATOM   4079  N   ALA D 481      -7.671   5.135   8.889  1.00 41.25           N  
ATOM   4080  CA  ALA D 481      -7.839   5.159   7.441  1.00 40.49           C  
ATOM   4081  C   ALA D 481      -7.940   6.611   6.957  1.00 40.07           C  
ATOM   4082  O   ALA D 481      -8.542   7.446   7.634  1.00 39.98           O  
ATOM   4083  CB  ALA D 481      -9.019   4.271   7.018  1.00 40.60           C  
ATOM   4084  H   ALA D 481      -8.043   5.933   9.387  1.00 41.25           H  
ATOM   4085  HA  ALA D 481      -6.929   4.744   7.009  1.00 40.49           H  
ATOM   4086  HB1 ALA D 481      -9.100   4.212   5.933  1.00 40.60           H  
ATOM   4087  HB2 ALA D 481      -8.896   3.254   7.391  1.00 40.60           H  
ATOM   4088  HB3 ALA D 481      -9.963   4.655   7.408  1.00 40.60           H  
ATOM   4089  N   GLY D 482      -7.348   6.914   5.792  1.00 39.33           N  
ATOM   4090  CA  GLY D 482      -7.339   8.251   5.206  1.00 38.93           C  
ATOM   4091  C   GLY D 482      -6.927   8.253   3.731  1.00 38.73           C  
ATOM   4092  O   GLY D 482      -6.659   7.203   3.147  1.00 38.53           O  
ATOM   4093  H   GLY D 482      -6.884   6.178   5.273  1.00 39.33           H  
ATOM   4094  HA3 GLY D 482      -6.649   8.880   5.769  1.00 38.93           H  
ATOM   4095  HA2 GLY D 482      -8.330   8.701   5.286  1.00 38.93           H  
ATOM   4096  N   ARG D 483      -6.884   9.457   3.140  1.00 38.68           N  
ATOM   4097  CA  ARG D 483      -6.435   9.726   1.774  1.00 38.68           C  
ATOM   4098  C   ARG D 483      -5.028  10.350   1.811  1.00 38.64           C  
ATOM   4099  O   ARG D 483      -4.778  11.274   2.587  1.00 38.43           O  
ATOM   4100  CB  ARG D 483      -7.367  10.785   1.135  1.00 38.52           C  
ATOM   4101  CG  ARG D 483      -8.830  10.354   0.929  1.00 39.18           C  
ATOM   4102  CD  ARG D 483      -9.031   9.295  -0.171  1.00 40.56           C  
ATOM   4103  NE  ARG D 483     -10.151   9.663  -1.056  1.00 43.55           N  
ATOM   4104  CZ  ARG D 483     -11.142   8.868  -1.497  1.00 42.25           C  
ATOM   4105  NH1 ARG D 483     -11.231   7.585  -1.133  1.00 40.55           N  
ATOM   4106  NH2 ARG D 483     -12.070   9.369  -2.320  1.00 44.73           N1+
ATOM   4107  H   ARG D 483      -7.120  10.263   3.701  1.00 38.68           H  
ATOM   4108  HA  ARG D 483      -6.434   8.818   1.171  1.00 38.68           H  
ATOM   4109  HB3 ARG D 483      -6.963  11.099   0.171  1.00 38.52           H  
ATOM   4110  HB2 ARG D 483      -7.368  11.683   1.755  1.00 38.52           H  
ATOM   4111  HG3 ARG D 483      -9.407  11.248   0.685  1.00 39.18           H  
ATOM   4112  HG2 ARG D 483      -9.250   9.995   1.868  1.00 39.18           H  
ATOM   4113  HD3 ARG D 483      -9.179   8.316   0.284  1.00 40.56           H  
ATOM   4114  HD2 ARG D 483      -8.140   9.210  -0.795  1.00 40.56           H  
ATOM   4115  HE  ARG D 483     -10.130  10.612  -1.400  1.00 43.55           H  
ATOM   4116 HH12 ARG D 483     -11.979   6.993  -1.467  1.00 40.55           H  
ATOM   4117 HH11 ARG D 483     -10.537   7.177  -0.521  1.00 40.55           H  
ATOM   4118 HH22 ARG D 483     -12.810   8.783  -2.675  1.00 44.73           H  
ATOM   4119 HH21 ARG D 483     -12.066  10.351  -2.563  1.00 44.73           H  
ATOM   4120  N   GLN D 484      -4.138   9.883   0.922  1.00 38.72           N  
ATOM   4121  CA  GLN D 484      -2.898  10.549   0.529  1.00 38.97           C  
ATOM   4122  C   GLN D 484      -3.127  11.101  -0.886  1.00 39.47           C  
ATOM   4123  O   GLN D 484      -3.368  10.332  -1.815  1.00 39.29           O  
ATOM   4124  CB  GLN D 484      -1.739   9.516   0.542  1.00 38.58           C  
ATOM   4125  CG  GLN D 484      -0.398   9.986  -0.075  1.00 38.66           C  
ATOM   4126  CD  GLN D 484       0.178  11.255   0.564  1.00 38.00           C  
ATOM   4127  OE1 GLN D 484       0.038  11.479   1.763  1.00 38.52           O  
ATOM   4128  NE2 GLN D 484       0.818  12.104  -0.241  1.00 38.41           N  
ATOM   4129  H   GLN D 484      -4.427   9.106   0.339  1.00 38.72           H  
ATOM   4130  HA  GLN D 484      -2.661  11.369   1.209  1.00 38.97           H  
ATOM   4131  HB3 GLN D 484      -2.051   8.613   0.017  1.00 38.58           H  
ATOM   4132  HB2 GLN D 484      -1.564   9.198   1.571  1.00 38.58           H  
ATOM   4133  HG3 GLN D 484      -0.512  10.138  -1.149  1.00 38.66           H  
ATOM   4134  HG2 GLN D 484       0.343   9.196   0.035  1.00 38.66           H  
ATOM   4135 HE22 GLN D 484       1.224  12.944   0.144  1.00 38.41           H  
ATOM   4136 HE21 GLN D 484       0.876  11.918  -1.232  1.00 38.41           H  
ATOM   4137  N   VAL D 485      -3.052  12.432  -1.041  1.00 40.20           N  
ATOM   4138  CA  VAL D 485      -3.267  13.156  -2.297  1.00 41.13           C  
ATOM   4139  C   VAL D 485      -2.077  12.992  -3.263  1.00 41.83           C  
ATOM   4140  O   VAL D 485      -0.945  12.744  -2.839  1.00 41.95           O  
ATOM   4141  CB  VAL D 485      -3.508  14.661  -1.992  1.00 41.28           C  
ATOM   4142  CG1 VAL D 485      -4.838  14.871  -1.248  1.00 40.13           C  
ATOM   4143  CG2 VAL D 485      -2.351  15.355  -1.242  1.00 41.62           C  
ATOM   4144  H   VAL D 485      -2.834  12.991  -0.229  1.00 40.20           H  
ATOM   4145  HA  VAL D 485      -4.155  12.748  -2.785  1.00 41.13           H  
ATOM   4146  HB  VAL D 485      -3.614  15.175  -2.949  1.00 41.28           H  
ATOM   4147 HG11 VAL D 485      -5.053  15.933  -1.123  1.00 40.13           H  
ATOM   4148 HG12 VAL D 485      -5.670  14.432  -1.798  1.00 40.13           H  
ATOM   4149 HG13 VAL D 485      -4.821  14.419  -0.255  1.00 40.13           H  
ATOM   4150 HG21 VAL D 485      -2.572  16.412  -1.085  1.00 41.62           H  
ATOM   4151 HG22 VAL D 485      -2.176  14.910  -0.263  1.00 41.62           H  
ATOM   4152 HG23 VAL D 485      -1.417  15.308  -1.801  1.00 41.62           H  
ATOM   4153  N   ARG D 486      -2.355  13.131  -4.568  1.00 42.65           N  
ATOM   4154  CA  ARG D 486      -1.390  13.002  -5.654  1.00 42.78           C  
ATOM   4155  C   ARG D 486      -1.848  13.823  -6.871  1.00 43.42           C  
ATOM   4156  O   ARG D 486      -3.042  13.924  -7.143  1.00 43.92           O  
ATOM   4157  CB  ARG D 486      -1.140  11.503  -5.933  1.00 42.75           C  
ATOM   4158  CG  ARG D 486      -0.026  11.204  -6.954  1.00 41.71           C  
ATOM   4159  CD  ARG D 486      -0.546  10.432  -8.167  1.00 42.04           C  
ATOM   4160  NE  ARG D 486       0.456  10.402  -9.236  1.00 41.94           N  
ATOM   4161  CZ  ARG D 486       0.231  10.598 -10.544  1.00 41.04           C  
ATOM   4162  NH1 ARG D 486      -0.988  10.866 -11.024  1.00 41.69           N  
ATOM   4163  NH2 ARG D 486       1.254  10.519 -11.395  1.00 40.43           N1+
ATOM   4164  H   ARG D 486      -3.307  13.341  -4.839  1.00 42.65           H  
ATOM   4165  HA  ARG D 486      -0.452  13.447  -5.316  1.00 42.78           H  
ATOM   4166  HB3 ARG D 486      -2.077  11.036  -6.243  1.00 42.75           H  
ATOM   4167  HB2 ARG D 486      -0.879  11.005  -5.000  1.00 42.75           H  
ATOM   4168  HG3 ARG D 486       0.756  10.618  -6.470  1.00 41.71           H  
ATOM   4169  HG2 ARG D 486       0.469  12.119  -7.277  1.00 41.71           H  
ATOM   4170  HD3 ARG D 486      -1.450  10.920  -8.525  1.00 42.04           H  
ATOM   4171  HD2 ARG D 486      -0.821   9.413  -7.893  1.00 42.04           H  
ATOM   4172  HE  ARG D 486       1.405  10.192  -8.951  1.00 41.94           H  
ATOM   4173 HH12 ARG D 486      -1.133  10.916 -12.025  1.00 41.69           H  
ATOM   4174 HH11 ARG D 486      -1.789  10.931 -10.408  1.00 41.69           H  
ATOM   4175 HH22 ARG D 486       1.107  10.655 -12.396  1.00 40.43           H  
ATOM   4176 HH21 ARG D 486       2.188  10.346 -11.044  1.00 40.43           H  
ATOM   4177  N   GLU D 487      -0.894  14.419  -7.599  1.00 43.84           N  
ATOM   4178  CA  GLU D 487      -1.108  15.205  -8.816  1.00 44.11           C  
ATOM   4179  C   GLU D 487      -0.421  14.480  -9.997  1.00 43.82           C  
ATOM   4180  O   GLU D 487       0.566  13.776  -9.770  1.00 43.89           O  
ATOM   4181  CB  GLU D 487      -0.480  16.609  -8.619  1.00 44.12           C  
ATOM   4182  CG  GLU D 487      -1.439  17.669  -8.036  1.00 46.63           C  
ATOM   4183  CD  GLU D 487      -1.987  17.325  -6.649  1.00 49.75           C  
ATOM   4184  OE1 GLU D 487      -1.163  17.224  -5.714  1.00 50.59           O  
ATOM   4185  OE2 GLU D 487      -3.222  17.148  -6.556  1.00 50.48           O1-
ATOM   4186  H   GLU D 487       0.067  14.316  -7.298  1.00 43.84           H  
ATOM   4187  HA  GLU D 487      -2.173  15.313  -9.010  1.00 44.11           H  
ATOM   4188  HB3 GLU D 487      -0.136  16.996  -9.580  1.00 44.12           H  
ATOM   4189  HB2 GLU D 487       0.420  16.546  -8.005  1.00 44.12           H  
ATOM   4190  HG3 GLU D 487      -2.270  17.825  -8.725  1.00 46.63           H  
ATOM   4191  HG2 GLU D 487      -0.921  18.626  -7.964  1.00 46.63           H  
ATOM   4192  N   PRO D 488      -0.899  14.654 -11.256  1.00 43.60           N  
ATOM   4193  CA  PRO D 488      -0.250  14.159 -12.488  1.00 43.23           C  
ATOM   4194  C   PRO D 488       1.249  14.500 -12.601  1.00 42.94           C  
ATOM   4195  O   PRO D 488       1.669  15.602 -12.244  1.00 42.82           O  
ATOM   4196  CB  PRO D 488      -1.028  14.806 -13.644  1.00 43.11           C  
ATOM   4197  CG  PRO D 488      -2.400  15.108 -13.072  1.00 43.54           C  
ATOM   4198  CD  PRO D 488      -2.164  15.319 -11.578  1.00 43.44           C  
ATOM   4199  HA  PRO D 488      -0.387  13.079 -12.521  1.00 43.23           H  
ATOM   4200  HB3 PRO D 488      -1.076  14.160 -14.522  1.00 43.11           H  
ATOM   4201  HB2 PRO D 488      -0.565  15.744 -13.955  1.00 43.11           H  
ATOM   4202  HG3 PRO D 488      -3.047  14.242 -13.215  1.00 43.54           H  
ATOM   4203  HG2 PRO D 488      -2.882  15.961 -13.550  1.00 43.54           H  
ATOM   4204  HD2 PRO D 488      -2.083  16.382 -11.350  1.00 43.44           H  
ATOM   4205  HD3 PRO D 488      -2.996  14.906 -11.010  1.00 43.44           H  
ATOM   4206  N   GLY D 489       2.042  13.543 -13.104  1.00 42.86           N  
ATOM   4207  CA  GLY D 489       3.483  13.657 -13.311  1.00 43.11           C  
ATOM   4208  C   GLY D 489       4.353  13.311 -12.092  1.00 43.37           C  
ATOM   4209  O   GLY D 489       5.572  13.232 -12.240  1.00 43.14           O  
ATOM   4210  H   GLY D 489       1.606  12.682 -13.416  1.00 42.86           H  
ATOM   4211  HA3 GLY D 489       3.738  14.662 -13.652  1.00 43.11           H  
ATOM   4212  HA2 GLY D 489       3.752  12.983 -14.124  1.00 43.11           H  
ATOM   4213  N   GLN D 490       3.754  13.075 -10.910  1.00 43.71           N  
ATOM   4214  CA  GLN D 490       4.451  12.665  -9.689  1.00 43.89           C  
ATOM   4215  C   GLN D 490       4.474  11.130  -9.619  1.00 43.86           C  
ATOM   4216  O   GLN D 490       3.419  10.499  -9.539  1.00 44.12           O  
ATOM   4217  CB  GLN D 490       3.654  13.163  -8.462  1.00 43.85           C  
ATOM   4218  CG  GLN D 490       3.627  14.697  -8.320  1.00 45.01           C  
ATOM   4219  CD  GLN D 490       2.865  15.158  -7.073  1.00 45.96           C  
ATOM   4220  OE1 GLN D 490       1.889  14.536  -6.661  1.00 45.47           O  
ATOM   4221  NE2 GLN D 490       3.307  16.257  -6.462  1.00 45.98           N  
ATOM   4222  H   GLN D 490       2.748  13.164 -10.861  1.00 43.71           H  
ATOM   4223  HA  GLN D 490       5.466  13.065  -9.657  1.00 43.89           H  
ATOM   4224  HB3 GLN D 490       4.098  12.744  -7.556  1.00 43.85           H  
ATOM   4225  HB2 GLN D 490       2.633  12.781  -8.499  1.00 43.85           H  
ATOM   4226  HG3 GLN D 490       3.148  15.147  -9.190  1.00 45.01           H  
ATOM   4227  HG2 GLN D 490       4.648  15.078  -8.288  1.00 45.01           H  
ATOM   4228 HE22 GLN D 490       2.819  16.600  -5.646  1.00 45.98           H  
ATOM   4229 HE21 GLN D 490       4.113  16.749  -6.818  1.00 45.98           H  
ATOM   4230  N   ASP D 491       5.671  10.523  -9.602  1.00 43.61           N  
ATOM   4231  CA  ASP D 491       5.838   9.093  -9.313  1.00 43.63           C  
ATOM   4232  C   ASP D 491       5.642   8.843  -7.815  1.00 43.23           C  
ATOM   4233  O   ASP D 491       4.948   7.907  -7.429  1.00 43.24           O  
ATOM   4234  CB  ASP D 491       7.271   8.608  -9.651  1.00 43.52           C  
ATOM   4235  CG  ASP D 491       7.678   8.770 -11.109  1.00 44.97           C  
ATOM   4236  OD1 ASP D 491       8.842   9.163 -11.332  1.00 45.17           O  
ATOM   4237  OD2 ASP D 491       6.847   8.454 -11.984  1.00 48.91           O1-
ATOM   4238  H   ASP D 491       6.505  11.089  -9.676  1.00 43.61           H  
ATOM   4239  HA  ASP D 491       5.110   8.507  -9.878  1.00 43.63           H  
ATOM   4240  HB3 ASP D 491       7.369   7.548  -9.412  1.00 43.52           H  
ATOM   4241  HB2 ASP D 491       8.010   9.128  -9.037  1.00 43.52           H  
ATOM   4242  N   LEU D 492       6.281   9.692  -7.000  1.00 43.01           N  
ATOM   4243  CA  LEU D 492       6.503   9.536  -5.576  1.00 42.32           C  
ATOM   4244  C   LEU D 492       5.787  10.670  -4.835  1.00 42.06           C  
ATOM   4245  O   LEU D 492       6.023  11.846  -5.120  1.00 41.87           O  
ATOM   4246  CB  LEU D 492       8.039   9.589  -5.394  1.00 41.69           C  
ATOM   4247  CG  LEU D 492       8.629   9.269  -4.006  1.00 42.61           C  
ATOM   4248  CD1 LEU D 492       8.571  10.440  -3.014  1.00 42.42           C  
ATOM   4249  CD2 LEU D 492       8.072   7.976  -3.402  1.00 40.50           C  
ATOM   4250  H   LEU D 492       6.772  10.460  -7.439  1.00 43.01           H  
ATOM   4251  HA  LEU D 492       6.126   8.570  -5.241  1.00 42.32           H  
ATOM   4252  HB3 LEU D 492       8.414  10.558  -5.723  1.00 41.69           H  
ATOM   4253  HB2 LEU D 492       8.475   8.869  -6.090  1.00 41.69           H  
ATOM   4254  HG  LEU D 492       9.690   9.090  -4.184  1.00 42.61           H  
ATOM   4255 HD11 LEU D 492       9.179  10.232  -2.133  1.00 42.42           H  
ATOM   4256 HD12 LEU D 492       8.951  11.358  -3.463  1.00 42.42           H  
ATOM   4257 HD13 LEU D 492       7.556  10.629  -2.669  1.00 42.42           H  
ATOM   4258 HD21 LEU D 492       8.716   7.664  -2.586  1.00 40.50           H  
ATOM   4259 HD22 LEU D 492       7.061   8.106  -3.014  1.00 40.50           H  
ATOM   4260 HD23 LEU D 492       8.052   7.166  -4.130  1.00 40.50           H  
ATOM   4261  N   VAL D 493       4.954  10.296  -3.853  1.00 42.20           N  
ATOM   4262  CA  VAL D 493       4.337  11.176  -2.859  1.00 42.55           C  
ATOM   4263  C   VAL D 493       4.506  10.535  -1.474  1.00 42.28           C  
ATOM   4264  O   VAL D 493       4.422   9.313  -1.344  1.00 42.10           O  
ATOM   4265  CB  VAL D 493       2.873  11.549  -3.221  1.00 42.40           C  
ATOM   4266  CG1 VAL D 493       2.759  12.294  -4.559  1.00 42.32           C  
ATOM   4267  CG2 VAL D 493       1.900  10.359  -3.187  1.00 42.56           C  
ATOM   4268  H   VAL D 493       4.808   9.305  -3.716  1.00 42.20           H  
ATOM   4269  HA  VAL D 493       4.909  12.106  -2.831  1.00 42.55           H  
ATOM   4270  HB  VAL D 493       2.535  12.252  -2.459  1.00 42.40           H  
ATOM   4271 HG11 VAL D 493       1.743  12.659  -4.709  1.00 42.32           H  
ATOM   4272 HG12 VAL D 493       3.425  13.157  -4.589  1.00 42.32           H  
ATOM   4273 HG13 VAL D 493       3.003  11.652  -5.405  1.00 42.32           H  
ATOM   4274 HG21 VAL D 493       0.891  10.675  -3.450  1.00 42.56           H  
ATOM   4275 HG22 VAL D 493       2.202   9.581  -3.888  1.00 42.56           H  
ATOM   4276 HG23 VAL D 493       1.839   9.916  -2.194  1.00 42.56           H  
ATOM   4277  N   VAL D 494       4.765  11.361  -0.450  1.00 42.65           N  
ATOM   4278  CA  VAL D 494       5.092  10.926   0.907  1.00 42.72           C  
ATOM   4279  C   VAL D 494       3.956  11.329   1.859  1.00 43.26           C  
ATOM   4280  O   VAL D 494       3.539  12.488   1.881  1.00 43.65           O  
ATOM   4281  CB  VAL D 494       6.440  11.557   1.352  1.00 42.70           C  
ATOM   4282  CG1 VAL D 494       6.893  11.022   2.723  1.00 41.89           C  
ATOM   4283  CG2 VAL D 494       7.562  11.331   0.322  1.00 41.57           C  
ATOM   4284  H   VAL D 494       4.796  12.357  -0.631  1.00 42.65           H  
ATOM   4285  HA  VAL D 494       5.209   9.842   0.935  1.00 42.72           H  
ATOM   4286  HB  VAL D 494       6.310  12.637   1.446  1.00 42.70           H  
ATOM   4287 HG11 VAL D 494       7.869  11.423   2.998  1.00 41.89           H  
ATOM   4288 HG12 VAL D 494       6.202  11.295   3.521  1.00 41.89           H  
ATOM   4289 HG13 VAL D 494       6.970   9.935   2.708  1.00 41.89           H  
ATOM   4290 HG21 VAL D 494       8.522  11.689   0.694  1.00 41.57           H  
ATOM   4291 HG22 VAL D 494       7.669  10.272   0.086  1.00 41.57           H  
ATOM   4292 HG23 VAL D 494       7.367  11.864  -0.608  1.00 41.57           H  
ATOM   4293  N   LEU D 495       3.501  10.361   2.667  1.00 43.60           N  
ATOM   4294  CA  LEU D 495       2.577  10.536   3.782  1.00 43.78           C  
ATOM   4295  C   LEU D 495       3.408  10.553   5.084  1.00 44.63           C  
ATOM   4296  O   LEU D 495       3.990   9.521   5.426  1.00 44.73           O  
ATOM   4297  CB  LEU D 495       1.644   9.301   3.800  1.00 43.44           C  
ATOM   4298  CG  LEU D 495       0.641   9.196   4.973  1.00 42.10           C  
ATOM   4299  CD1 LEU D 495      -0.464  10.258   4.883  1.00 38.08           C  
ATOM   4300  CD2 LEU D 495       0.043   7.782   5.040  1.00 39.03           C  
ATOM   4301  H   LEU D 495       3.902   9.438   2.560  1.00 43.60           H  
ATOM   4302  HA  LEU D 495       1.976  11.432   3.647  1.00 43.78           H  
ATOM   4303  HB3 LEU D 495       2.272   8.415   3.810  1.00 43.44           H  
ATOM   4304  HB2 LEU D 495       1.095   9.252   2.859  1.00 43.44           H  
ATOM   4305  HG  LEU D 495       1.163   9.344   5.917  1.00 42.10           H  
ATOM   4306 HD11 LEU D 495      -1.145  10.185   5.731  1.00 38.08           H  
ATOM   4307 HD12 LEU D 495      -0.050  11.266   4.888  1.00 38.08           H  
ATOM   4308 HD13 LEU D 495      -1.053  10.144   3.973  1.00 38.08           H  
ATOM   4309 HD21 LEU D 495      -0.632   7.681   5.890  1.00 39.03           H  
ATOM   4310 HD22 LEU D 495      -0.516   7.544   4.135  1.00 39.03           H  
ATOM   4311 HD23 LEU D 495       0.822   7.028   5.157  1.00 39.03           H  
ATOM   4312  N   PRO D 496       3.444  11.673   5.841  1.00 45.40           N  
ATOM   4313  CA  PRO D 496       4.035  11.716   7.186  1.00 45.97           C  
ATOM   4314  C   PRO D 496       3.033  11.135   8.206  1.00 46.52           C  
ATOM   4315  O   PRO D 496       2.144  11.833   8.697  1.00 46.98           O  
ATOM   4316  CB  PRO D 496       4.309  13.210   7.422  1.00 46.13           C  
ATOM   4317  CG  PRO D 496       3.245  13.934   6.607  1.00 46.03           C  
ATOM   4318  CD  PRO D 496       2.975  12.999   5.428  1.00 45.43           C  
ATOM   4319  HA  PRO D 496       4.974  11.160   7.233  1.00 45.97           H  
ATOM   4320  HB3 PRO D 496       5.296  13.458   7.030  1.00 46.13           H  
ATOM   4321  HB2 PRO D 496       4.299  13.498   8.474  1.00 46.13           H  
ATOM   4322  HG3 PRO D 496       3.562  14.928   6.291  1.00 46.03           H  
ATOM   4323  HG2 PRO D 496       2.339  14.051   7.202  1.00 46.03           H  
ATOM   4324  HD2 PRO D 496       1.912  13.002   5.184  1.00 45.43           H  
ATOM   4325  HD3 PRO D 496       3.533  13.321   4.548  1.00 45.43           H  
ATOM   4326  N   LEU D 497       3.171   9.832   8.498  1.00 46.61           N  
ATOM   4327  CA  LEU D 497       2.313   9.079   9.406  1.00 46.73           C  
ATOM   4328  C   LEU D 497       2.926   9.126  10.813  1.00 46.77           C  
ATOM   4329  O   LEU D 497       3.988   8.553  11.054  1.00 46.81           O  
ATOM   4330  CB  LEU D 497       2.250   7.616   8.900  1.00 46.64           C  
ATOM   4331  CG  LEU D 497       1.403   6.644   9.756  1.00 46.24           C  
ATOM   4332  CD1 LEU D 497      -0.057   7.105   9.902  1.00 46.27           C  
ATOM   4333  CD2 LEU D 497       1.476   5.225   9.175  1.00 45.13           C  
ATOM   4334  H   LEU D 497       3.939   9.326   8.074  1.00 46.61           H  
ATOM   4335  HA  LEU D 497       1.310   9.507   9.408  1.00 46.73           H  
ATOM   4336  HB3 LEU D 497       3.261   7.214   8.816  1.00 46.64           H  
ATOM   4337  HB2 LEU D 497       1.857   7.619   7.882  1.00 46.64           H  
ATOM   4338  HG  LEU D 497       1.831   6.593  10.757  1.00 46.24           H  
ATOM   4339 HD11 LEU D 497      -0.624   6.402  10.510  1.00 46.27           H  
ATOM   4340 HD12 LEU D 497      -0.129   8.070  10.402  1.00 46.27           H  
ATOM   4341 HD13 LEU D 497      -0.549   7.190   8.933  1.00 46.27           H  
ATOM   4342 HD21 LEU D 497       0.908   4.517   9.779  1.00 45.13           H  
ATOM   4343 HD22 LEU D 497       1.076   5.195   8.161  1.00 45.13           H  
ATOM   4344 HD23 LEU D 497       2.506   4.868   9.137  1.00 45.13           H  
ATOM   4345  N   SER D 498       2.230   9.797  11.743  1.00 46.54           N  
ATOM   4346  CA  SER D 498       2.623   9.936  13.143  1.00 46.35           C  
ATOM   4347  C   SER D 498       2.251   8.651  13.896  1.00 46.13           C  
ATOM   4348  O   SER D 498       1.079   8.273  13.951  1.00 46.84           O  
ATOM   4349  CB  SER D 498       1.843  11.113  13.760  1.00 46.45           C  
ATOM   4350  OG  SER D 498       2.301  12.337  13.220  1.00 47.54           O  
ATOM   4351  H   SER D 498       1.363  10.238  11.467  1.00 46.54           H  
ATOM   4352  HA  SER D 498       3.695  10.123  13.225  1.00 46.35           H  
ATOM   4353  HB3 SER D 498       1.991  11.148  14.840  1.00 46.45           H  
ATOM   4354  HB2 SER D 498       0.769  11.020  13.587  1.00 46.45           H  
ATOM   4355  HG  SER D 498       3.226  12.422  13.397  1.00 47.54           H  
ATOM   4356  N   ILE D 499       3.267   7.983  14.460  1.00 45.17           N  
ATOM   4357  CA  ILE D 499       3.144   6.734  15.209  1.00 44.10           C  
ATOM   4358  C   ILE D 499       2.884   7.089  16.682  1.00 43.94           C  
ATOM   4359  O   ILE D 499       3.455   8.044  17.211  1.00 43.87           O  
ATOM   4360  CB  ILE D 499       4.476   5.937  15.077  1.00 43.85           C  
ATOM   4361  CG1 ILE D 499       4.935   5.772  13.605  1.00 42.34           C  
ATOM   4362  CG2 ILE D 499       4.448   4.568  15.787  1.00 43.49           C  
ATOM   4363  CD1 ILE D 499       3.945   5.031  12.691  1.00 39.40           C  
ATOM   4364  H   ILE D 499       4.200   8.362  14.371  1.00 45.17           H  
ATOM   4365  HA  ILE D 499       2.317   6.138  14.818  1.00 44.10           H  
ATOM   4366  HB  ILE D 499       5.257   6.508  15.580  1.00 43.85           H  
ATOM   4367 HG13 ILE D 499       5.887   5.248  13.596  1.00 42.34           H  
ATOM   4368 HG12 ILE D 499       5.153   6.744  13.163  1.00 42.34           H  
ATOM   4369 HG21 ILE D 499       5.404   4.055  15.684  1.00 43.49           H  
ATOM   4370 HG22 ILE D 499       4.261   4.658  16.857  1.00 43.49           H  
ATOM   4371 HG23 ILE D 499       3.680   3.920  15.370  1.00 43.49           H  
ATOM   4372 HD11 ILE D 499       4.350   4.939  11.683  1.00 39.40           H  
ATOM   4373 HD12 ILE D 499       3.739   4.025  13.053  1.00 39.40           H  
ATOM   4374 HD13 ILE D 499       2.996   5.561  12.613  1.00 39.40           H  
ATOM   4375  N   THR D 500       2.020   6.302  17.335  1.00 43.79           N  
ATOM   4376  CA  THR D 500       1.623   6.413  18.739  1.00 43.58           C  
ATOM   4377  C   THR D 500       1.749   5.039  19.421  1.00 43.55           C  
ATOM   4378  O   THR D 500       2.184   4.062  18.807  1.00 43.77           O  
ATOM   4379  CB  THR D 500       0.214   7.062  18.863  1.00 43.63           C  
ATOM   4380  OG1 THR D 500      -0.803   6.177  18.434  1.00 44.90           O  
ATOM   4381  CG2 THR D 500       0.059   8.408  18.139  1.00 43.28           C  
ATOM   4382  H   THR D 500       1.600   5.543  16.818  1.00 43.79           H  
ATOM   4383  HA  THR D 500       2.332   7.061  19.256  1.00 43.58           H  
ATOM   4384  HB  THR D 500       0.027   7.243  19.923  1.00 43.63           H  
ATOM   4385  HG1 THR D 500      -1.636   6.465  18.783  1.00 44.90           H  
ATOM   4386 HG21 THR D 500      -0.906   8.864  18.363  1.00 43.28           H  
ATOM   4387 HG22 THR D 500       0.835   9.109  18.446  1.00 43.28           H  
ATOM   4388 HG23 THR D 500       0.122   8.293  17.056  1.00 43.28           H  
ATOM   4389  N   THR D 501       1.358   4.965  20.704  1.00 43.45           N  
ATOM   4390  CA  THR D 501       1.331   3.744  21.516  1.00 43.17           C  
ATOM   4391  C   THR D 501       0.276   2.719  21.044  1.00 43.04           C  
ATOM   4392  O   THR D 501       0.367   1.548  21.408  1.00 42.63           O  
ATOM   4393  CB  THR D 501       1.102   4.126  23.000  1.00 43.21           C  
ATOM   4394  OG1 THR D 501      -0.167   4.728  23.194  1.00 43.69           O  
ATOM   4395  CG2 THR D 501       2.197   5.043  23.567  1.00 42.76           C  
ATOM   4396  H   THR D 501       1.004   5.800  21.147  1.00 43.45           H  
ATOM   4397  HA  THR D 501       2.307   3.266  21.431  1.00 43.17           H  
ATOM   4398  HB  THR D 501       1.106   3.209  23.593  1.00 43.21           H  
ATOM   4399  HG1 THR D 501      -0.259   4.948  24.109  1.00 43.69           H  
ATOM   4400 HG21 THR D 501       2.051   5.218  24.633  1.00 42.76           H  
ATOM   4401 HG22 THR D 501       3.183   4.595  23.441  1.00 42.76           H  
ATOM   4402 HG23 THR D 501       2.210   6.015  23.073  1.00 42.76           H  
ATOM   4403  N   ASP D 502      -0.689   3.142  20.207  1.00 42.94           N  
ATOM   4404  CA  ASP D 502      -1.707   2.293  19.587  1.00 42.88           C  
ATOM   4405  C   ASP D 502      -1.141   1.415  18.461  1.00 42.29           C  
ATOM   4406  O   ASP D 502      -1.726   0.374  18.181  1.00 42.21           O  
ATOM   4407  CB  ASP D 502      -2.831   3.163  18.982  1.00 43.37           C  
ATOM   4408  CG  ASP D 502      -3.521   4.066  20.003  1.00 45.00           C  
ATOM   4409  OD1 ASP D 502      -4.220   3.500  20.872  1.00 46.95           O  
ATOM   4410  OD2 ASP D 502      -3.328   5.298  19.903  1.00 47.82           O1-
ATOM   4411  H   ASP D 502      -0.705   4.123  19.963  1.00 42.94           H  
ATOM   4412  HA  ASP D 502      -2.136   1.640  20.349  1.00 42.88           H  
ATOM   4413  HB3 ASP D 502      -3.594   2.522  18.540  1.00 43.37           H  
ATOM   4414  HB2 ASP D 502      -2.440   3.781  18.171  1.00 43.37           H  
ATOM   4415  N   PHE D 503      -0.015   1.808  17.841  1.00 41.77           N  
ATOM   4416  CA  PHE D 503       0.635   1.110  16.727  1.00 41.01           C  
ATOM   4417  C   PHE D 503       1.554  -0.040  17.207  1.00 40.93           C  
ATOM   4418  O   PHE D 503       2.032  -0.811  16.376  1.00 40.27           O  
ATOM   4419  CB  PHE D 503       1.486   2.128  15.932  1.00 41.04           C  
ATOM   4420  CG  PHE D 503       0.709   3.174  15.138  1.00 40.40           C  
ATOM   4421  CD1 PHE D 503       0.663   3.110  13.729  1.00 39.77           C  
ATOM   4422  CD2 PHE D 503       0.055   4.236  15.795  1.00 40.61           C  
ATOM   4423  CE1 PHE D 503      -0.012   4.098  12.988  1.00 40.88           C  
ATOM   4424  CE2 PHE D 503      -0.623   5.226  15.057  1.00 40.85           C  
ATOM   4425  CZ  PHE D 503      -0.655   5.159  13.652  1.00 40.07           C  
ATOM   4426  H   PHE D 503       0.419   2.665  18.155  1.00 41.77           H  
ATOM   4427  HA  PHE D 503      -0.121   0.688  16.062  1.00 41.01           H  
ATOM   4428  HB3 PHE D 503       2.117   1.600  15.218  1.00 41.04           H  
ATOM   4429  HB2 PHE D 503       2.175   2.639  16.603  1.00 41.04           H  
ATOM   4430  HD1 PHE D 503       1.155   2.309  13.205  1.00 39.77           H  
ATOM   4431  HD2 PHE D 503       0.077   4.299  16.871  1.00 40.61           H  
ATOM   4432  HE1 PHE D 503      -0.032   4.042  11.910  1.00 40.88           H  
ATOM   4433  HE2 PHE D 503      -1.114   6.040  15.571  1.00 40.85           H  
ATOM   4434  HZ  PHE D 503      -1.170   5.921  13.085  1.00 40.07           H  
ATOM   4435  N   ILE D 504       1.752  -0.201  18.530  1.00 41.06           N  
ATOM   4436  CA  ILE D 504       2.447  -1.322  19.179  1.00 41.05           C  
ATOM   4437  C   ILE D 504       1.517  -2.565  19.125  1.00 41.46           C  
ATOM   4438  O   ILE D 504       0.306  -2.404  19.295  1.00 41.37           O  
ATOM   4439  CB  ILE D 504       2.743  -0.938  20.668  1.00 40.92           C  
ATOM   4440  CG1 ILE D 504       3.565   0.371  20.790  1.00 40.90           C  
ATOM   4441  CG2 ILE D 504       3.448  -2.060  21.467  1.00 40.45           C  
ATOM   4442  CD1 ILE D 504       3.712   0.880  22.232  1.00 40.76           C  
ATOM   4443  H   ILE D 504       1.311   0.467  19.145  1.00 41.06           H  
ATOM   4444  HA  ILE D 504       3.383  -1.499  18.650  1.00 41.05           H  
ATOM   4445  HB  ILE D 504       1.781  -0.764  21.154  1.00 40.92           H  
ATOM   4446 HG13 ILE D 504       3.101   1.170  20.211  1.00 40.90           H  
ATOM   4447 HG12 ILE D 504       4.555   0.225  20.359  1.00 40.90           H  
ATOM   4448 HG21 ILE D 504       3.502  -1.825  22.529  1.00 40.45           H  
ATOM   4449 HG22 ILE D 504       2.926  -3.014  21.410  1.00 40.45           H  
ATOM   4450 HG23 ILE D 504       4.470  -2.213  21.119  1.00 40.45           H  
ATOM   4451 HD11 ILE D 504       4.195   1.854  22.252  1.00 40.76           H  
ATOM   4452 HD12 ILE D 504       2.742   0.984  22.719  1.00 40.76           H  
ATOM   4453 HD13 ILE D 504       4.323   0.212  22.836  1.00 40.76           H  
ATOM   4454  N   PRO D 505       2.033  -3.800  18.920  1.00 41.89           N  
ATOM   4455  CA  PRO D 505       3.448  -4.163  18.719  1.00 41.78           C  
ATOM   4456  C   PRO D 505       3.919  -4.006  17.262  1.00 41.72           C  
ATOM   4457  O   PRO D 505       5.122  -3.946  17.018  1.00 41.64           O  
ATOM   4458  CB  PRO D 505       3.498  -5.648  19.111  1.00 41.44           C  
ATOM   4459  CG  PRO D 505       2.130  -6.186  18.717  1.00 41.22           C  
ATOM   4460  CD  PRO D 505       1.193  -5.002  18.954  1.00 42.20           C  
ATOM   4461  HA  PRO D 505       4.122  -3.597  19.359  1.00 41.78           H  
ATOM   4462  HB3 PRO D 505       3.630  -5.732  20.190  1.00 41.44           H  
ATOM   4463  HB2 PRO D 505       4.312  -6.205  18.646  1.00 41.44           H  
ATOM   4464  HG3 PRO D 505       1.850  -7.073  19.285  1.00 41.22           H  
ATOM   4465  HG2 PRO D 505       2.125  -6.453  17.660  1.00 41.22           H  
ATOM   4466  HD2 PRO D 505       0.409  -4.964  18.196  1.00 42.20           H  
ATOM   4467  HD3 PRO D 505       0.715  -5.086  19.928  1.00 42.20           H  
ATOM   4468  N   SER D 506       2.985  -3.958  16.302  1.00 41.99           N  
ATOM   4469  CA  SER D 506       3.229  -3.896  14.867  1.00 42.83           C  
ATOM   4470  C   SER D 506       1.928  -3.523  14.145  1.00 42.52           C  
ATOM   4471  O   SER D 506       0.834  -3.766  14.656  1.00 43.23           O  
ATOM   4472  CB  SER D 506       3.819  -5.238  14.382  1.00 43.13           C  
ATOM   4473  OG  SER D 506       4.015  -5.255  12.988  1.00 46.28           O  
ATOM   4474  H   SER D 506       2.016  -4.016  16.580  1.00 41.99           H  
ATOM   4475  HA  SER D 506       3.951  -3.098  14.682  1.00 42.83           H  
ATOM   4476  HB3 SER D 506       3.145  -6.055  14.635  1.00 43.13           H  
ATOM   4477  HB2 SER D 506       4.776  -5.447  14.860  1.00 43.13           H  
ATOM   4478  HG  SER D 506       4.609  -4.555  12.754  1.00 46.28           H  
ATOM   4479  N   PHE D 507       2.057  -2.966  12.933  1.00 42.22           N  
ATOM   4480  CA  PHE D 507       0.959  -2.609  12.043  1.00 41.70           C  
ATOM   4481  C   PHE D 507       1.307  -2.931  10.587  1.00 41.46           C  
ATOM   4482  O   PHE D 507       2.479  -2.933  10.211  1.00 40.99           O  
ATOM   4483  CB  PHE D 507       0.530  -1.143  12.270  1.00 41.44           C  
ATOM   4484  CG  PHE D 507       1.510  -0.094  11.769  1.00 40.53           C  
ATOM   4485  CD1 PHE D 507       2.648   0.234  12.536  1.00 39.16           C  
ATOM   4486  CD2 PHE D 507       1.293   0.553  10.533  1.00 39.64           C  
ATOM   4487  CE1 PHE D 507       3.548   1.217  12.083  1.00 37.87           C  
ATOM   4488  CE2 PHE D 507       2.193   1.536  10.079  1.00 39.67           C  
ATOM   4489  CZ  PHE D 507       3.315   1.873  10.858  1.00 38.29           C  
ATOM   4490  H   PHE D 507       2.991  -2.826  12.570  1.00 42.22           H  
ATOM   4491  HA  PHE D 507       0.112  -3.247  12.297  1.00 41.70           H  
ATOM   4492  HB3 PHE D 507       0.347  -0.969  13.331  1.00 41.44           H  
ATOM   4493  HB2 PHE D 507      -0.431  -0.972  11.782  1.00 41.44           H  
ATOM   4494  HD1 PHE D 507       2.821  -0.262  13.479  1.00 39.16           H  
ATOM   4495  HD2 PHE D 507       0.436   0.297   9.926  1.00 39.64           H  
ATOM   4496  HE1 PHE D 507       4.416   1.471  12.673  1.00 37.87           H  
ATOM   4497  HE2 PHE D 507       2.020   2.032   9.136  1.00 39.67           H  
ATOM   4498  HZ  PHE D 507       4.002   2.631  10.515  1.00 38.29           H  
ATOM   4499  N   ARG D 508       0.274  -3.145   9.761  1.00 41.16           N  
ATOM   4500  CA  ARG D 508       0.373  -3.164   8.306  1.00 41.28           C  
ATOM   4501  C   ARG D 508      -0.292  -1.905   7.757  1.00 40.97           C  
ATOM   4502  O   ARG D 508      -1.470  -1.659   8.016  1.00 40.55           O  
ATOM   4503  CB  ARG D 508      -0.373  -4.382   7.734  1.00 41.44           C  
ATOM   4504  CG  ARG D 508       0.396  -5.689   7.931  1.00 42.64           C  
ATOM   4505  CD  ARG D 508      -0.355  -6.881   7.339  1.00 45.10           C  
ATOM   4506  NE  ARG D 508       0.377  -8.130   7.575  1.00 47.05           N  
ATOM   4507  CZ  ARG D 508       0.395  -8.800   8.737  1.00 46.71           C  
ATOM   4508  NH1 ARG D 508      -0.265  -8.346   9.809  1.00 44.21           N  
ATOM   4509  NH2 ARG D 508       1.084  -9.942   8.831  1.00 45.86           N1+
ATOM   4510  H   ARG D 508      -0.659  -3.126  10.155  1.00 41.16           H  
ATOM   4511  HA  ARG D 508       1.412  -3.193   7.978  1.00 41.28           H  
ATOM   4512  HB3 ARG D 508      -0.535  -4.245   6.663  1.00 41.44           H  
ATOM   4513  HB2 ARG D 508      -1.365  -4.464   8.183  1.00 41.44           H  
ATOM   4514  HG3 ARG D 508       0.585  -5.848   8.993  1.00 42.64           H  
ATOM   4515  HG2 ARG D 508       1.371  -5.613   7.451  1.00 42.64           H  
ATOM   4516  HD3 ARG D 508      -0.472  -6.738   6.266  1.00 45.10           H  
ATOM   4517  HD2 ARG D 508      -1.360  -6.961   7.756  1.00 45.10           H  
ATOM   4518  HE  ARG D 508       0.890  -8.500   6.783  1.00 47.05           H  
ATOM   4519 HH12 ARG D 508      -0.284  -8.902  10.666  1.00 44.21           H  
ATOM   4520 HH11 ARG D 508      -0.787  -7.484   9.770  1.00 44.21           H  
ATOM   4521 HH22 ARG D 508       1.049 -10.477   9.689  1.00 45.86           H  
ATOM   4522 HH21 ARG D 508       1.590 -10.298   8.031  1.00 45.86           H  
ATOM   4523  N   LEU D 509       0.461  -1.165   6.932  1.00 40.76           N  
ATOM   4524  CA  LEU D 509      -0.050  -0.135   6.037  1.00 40.68           C  
ATOM   4525  C   LEU D 509      -0.433  -0.880   4.749  1.00 40.70           C  
ATOM   4526  O   LEU D 509       0.405  -1.548   4.144  1.00 40.25           O  
ATOM   4527  CB  LEU D 509       1.100   0.867   5.752  1.00 41.24           C  
ATOM   4528  CG  LEU D 509       0.699   2.275   5.245  1.00 41.81           C  
ATOM   4529  CD1 LEU D 509      -0.005   2.299   3.879  1.00 42.24           C  
ATOM   4530  CD2 LEU D 509      -0.101   3.074   6.277  1.00 42.35           C  
ATOM   4531  H   LEU D 509       1.415  -1.462   6.774  1.00 40.76           H  
ATOM   4532  HA  LEU D 509      -0.907   0.369   6.486  1.00 40.68           H  
ATOM   4533  HB3 LEU D 509       1.826   0.434   5.062  1.00 41.24           H  
ATOM   4534  HB2 LEU D 509       1.663   1.015   6.675  1.00 41.24           H  
ATOM   4535  HG  LEU D 509       1.642   2.804   5.118  1.00 41.81           H  
ATOM   4536 HD11 LEU D 509      -0.099   3.320   3.508  1.00 42.24           H  
ATOM   4537 HD12 LEU D 509       0.555   1.738   3.136  1.00 42.24           H  
ATOM   4538 HD13 LEU D 509      -1.011   1.883   3.933  1.00 42.24           H  
ATOM   4539 HD21 LEU D 509      -0.184   4.122   5.986  1.00 42.35           H  
ATOM   4540 HD22 LEU D 509      -1.111   2.681   6.369  1.00 42.35           H  
ATOM   4541 HD23 LEU D 509       0.373   3.040   7.258  1.00 42.35           H  
ATOM   4542  N   VAL D 510      -1.705  -0.771   4.351  1.00 40.66           N  
ATOM   4543  CA  VAL D 510      -2.299  -1.385   3.168  1.00 41.04           C  
ATOM   4544  C   VAL D 510      -3.097  -0.305   2.436  1.00 40.63           C  
ATOM   4545  O   VAL D 510      -3.950   0.344   3.035  1.00 40.96           O  
ATOM   4546  CB  VAL D 510      -3.055  -2.698   3.523  1.00 41.35           C  
ATOM   4547  CG1 VAL D 510      -3.969  -2.593   4.757  1.00 42.14           C  
ATOM   4548  CG2 VAL D 510      -3.836  -3.280   2.327  1.00 41.72           C  
ATOM   4549  H   VAL D 510      -2.331  -0.217   4.922  1.00 40.66           H  
ATOM   4550  HA  VAL D 510      -1.495  -1.669   2.489  1.00 41.04           H  
ATOM   4551  HB  VAL D 510      -2.292  -3.429   3.786  1.00 41.35           H  
ATOM   4552 HG11 VAL D 510      -4.419  -3.558   4.988  1.00 42.14           H  
ATOM   4553 HG12 VAL D 510      -3.423  -2.282   5.649  1.00 42.14           H  
ATOM   4554 HG13 VAL D 510      -4.774  -1.881   4.592  1.00 42.14           H  
ATOM   4555 HG21 VAL D 510      -4.181  -4.293   2.537  1.00 41.72           H  
ATOM   4556 HG22 VAL D 510      -4.714  -2.678   2.089  1.00 41.72           H  
ATOM   4557 HG23 VAL D 510      -3.219  -3.323   1.430  1.00 41.72           H  
ATOM   4558  N   ALA D 511      -2.783  -0.097   1.151  1.00 40.38           N  
ATOM   4559  CA  ALA D 511      -3.270   1.009   0.339  1.00 41.06           C  
ATOM   4560  C   ALA D 511      -3.639   0.570  -1.075  1.00 40.75           C  
ATOM   4561  O   ALA D 511      -3.202  -0.483  -1.540  1.00 40.46           O  
ATOM   4562  CB  ALA D 511      -2.244   2.150   0.353  1.00 41.21           C  
ATOM   4563  H   ALA D 511      -2.103  -0.710   0.718  1.00 40.38           H  
ATOM   4564  HA  ALA D 511      -4.198   1.369   0.782  1.00 41.06           H  
ATOM   4565  HB1 ALA D 511      -2.594   2.996  -0.237  1.00 41.21           H  
ATOM   4566  HB2 ALA D 511      -2.051   2.505   1.366  1.00 41.21           H  
ATOM   4567  HB3 ALA D 511      -1.298   1.827  -0.079  1.00 41.21           H  
ATOM   4568  N   TYR D 512      -4.443   1.400  -1.754  1.00 40.70           N  
ATOM   4569  CA  TYR D 512      -4.904   1.176  -3.117  1.00 40.46           C  
ATOM   4570  C   TYR D 512      -5.199   2.478  -3.866  1.00 40.34           C  
ATOM   4571  O   TYR D 512      -5.456   3.519  -3.261  1.00 39.80           O  
ATOM   4572  CB  TYR D 512      -6.076   0.166  -3.144  1.00 40.43           C  
ATOM   4573  CG  TYR D 512      -7.445   0.714  -2.775  1.00 40.63           C  
ATOM   4574  CD1 TYR D 512      -8.387   0.982  -3.791  1.00 42.22           C  
ATOM   4575  CD2 TYR D 512      -7.792   0.932  -1.425  1.00 39.59           C  
ATOM   4576  CE1 TYR D 512      -9.681   1.423  -3.460  1.00 40.17           C  
ATOM   4577  CE2 TYR D 512      -9.086   1.377  -1.094  1.00 39.57           C  
ATOM   4578  CZ  TYR D 512     -10.033   1.605  -2.111  1.00 40.49           C  
ATOM   4579  OH  TYR D 512     -11.301   1.989  -1.796  1.00 39.15           O  
ATOM   4580  H   TYR D 512      -4.753   2.249  -1.298  1.00 40.70           H  
ATOM   4581  HA  TYR D 512      -4.064   0.728  -3.647  1.00 40.46           H  
ATOM   4582  HB3 TYR D 512      -5.862  -0.682  -2.493  1.00 40.43           H  
ATOM   4583  HB2 TYR D 512      -6.157  -0.265  -4.142  1.00 40.43           H  
ATOM   4584  HD1 TYR D 512      -8.125   0.839  -4.828  1.00 42.22           H  
ATOM   4585  HD2 TYR D 512      -7.075   0.738  -0.640  1.00 39.59           H  
ATOM   4586  HE1 TYR D 512     -10.404   1.608  -4.241  1.00 40.17           H  
ATOM   4587  HE2 TYR D 512      -9.352   1.525  -0.058  1.00 39.57           H  
ATOM   4588  HH  TYR D 512     -11.420   2.223  -0.882  1.00 39.15           H  
ATOM   4589  N   TYR D 513      -5.249   2.359  -5.199  1.00 40.67           N  
ATOM   4590  CA  TYR D 513      -5.824   3.313  -6.138  1.00 41.06           C  
ATOM   4591  C   TYR D 513      -6.786   2.584  -7.083  1.00 41.35           C  
ATOM   4592  O   TYR D 513      -6.761   1.356  -7.185  1.00 41.37           O  
ATOM   4593  CB  TYR D 513      -4.734   4.144  -6.843  1.00 40.86           C  
ATOM   4594  CG  TYR D 513      -3.832   3.418  -7.832  1.00 40.82           C  
ATOM   4595  CD1 TYR D 513      -4.246   3.229  -9.168  1.00 39.46           C  
ATOM   4596  CD2 TYR D 513      -2.549   2.985  -7.439  1.00 40.31           C  
ATOM   4597  CE1 TYR D 513      -3.365   2.679 -10.118  1.00 39.39           C  
ATOM   4598  CE2 TYR D 513      -1.668   2.430  -8.388  1.00 39.73           C  
ATOM   4599  CZ  TYR D 513      -2.067   2.298  -9.733  1.00 39.99           C  
ATOM   4600  OH  TYR D 513      -1.198   1.812 -10.665  1.00 39.36           O  
ATOM   4601  H   TYR D 513      -5.007   1.456  -5.589  1.00 40.67           H  
ATOM   4602  HA  TYR D 513      -6.440   4.012  -5.572  1.00 41.06           H  
ATOM   4603  HB3 TYR D 513      -4.116   4.637  -6.094  1.00 40.86           H  
ATOM   4604  HB2 TYR D 513      -5.215   4.960  -7.384  1.00 40.86           H  
ATOM   4605  HD1 TYR D 513      -5.236   3.527  -9.476  1.00 39.46           H  
ATOM   4606  HD2 TYR D 513      -2.226   3.102  -6.416  1.00 40.31           H  
ATOM   4607  HE1 TYR D 513      -3.677   2.565 -11.146  1.00 39.39           H  
ATOM   4608  HE2 TYR D 513      -0.675   2.135  -8.086  1.00 39.73           H  
ATOM   4609  HH  TYR D 513      -0.336   1.635 -10.316  1.00 39.36           H  
ATOM   4610  N   THR D 514      -7.642   3.354  -7.768  1.00 42.09           N  
ATOM   4611  CA  THR D 514      -8.669   2.843  -8.667  1.00 42.74           C  
ATOM   4612  C   THR D 514      -8.874   3.773  -9.873  1.00 43.42           C  
ATOM   4613  O   THR D 514      -8.839   4.996  -9.734  1.00 43.55           O  
ATOM   4614  CB  THR D 514      -9.937   2.452  -7.865  1.00 42.83           C  
ATOM   4615  OG1 THR D 514     -10.879   1.852  -8.725  1.00 43.59           O  
ATOM   4616  CG2 THR D 514     -10.637   3.624  -7.155  1.00 41.30           C  
ATOM   4617  H   THR D 514      -7.611   4.357  -7.636  1.00 42.09           H  
ATOM   4618  HA  THR D 514      -8.273   1.921  -9.097  1.00 42.74           H  
ATOM   4619  HB  THR D 514      -9.671   1.702  -7.118  1.00 42.83           H  
ATOM   4620  HG1 THR D 514     -10.479   1.088  -9.121  1.00 43.59           H  
ATOM   4621 HG21 THR D 514     -11.515   3.276  -6.610  1.00 41.30           H  
ATOM   4622 HG22 THR D 514      -9.976   4.102  -6.431  1.00 41.30           H  
ATOM   4623 HG23 THR D 514     -10.968   4.388  -7.859  1.00 41.30           H  
ATOM   4624  N   LEU D 515      -9.100   3.170 -11.050  1.00 44.16           N  
ATOM   4625  CA  LEU D 515      -9.399   3.834 -12.315  1.00 44.54           C  
ATOM   4626  C   LEU D 515     -10.260   2.944 -13.215  1.00 45.27           C  
ATOM   4627  O   LEU D 515     -10.290   1.723 -13.057  1.00 45.07           O  
ATOM   4628  CB  LEU D 515      -8.123   4.372 -13.015  1.00 44.15           C  
ATOM   4629  CG  LEU D 515      -7.242   3.347 -13.778  1.00 43.69           C  
ATOM   4630  CD1 LEU D 515      -6.310   4.078 -14.757  1.00 42.08           C  
ATOM   4631  CD2 LEU D 515      -6.449   2.421 -12.840  1.00 42.97           C  
ATOM   4632  H   LEU D 515      -9.116   2.159 -11.068  1.00 44.16           H  
ATOM   4633  HA  LEU D 515     -10.022   4.697 -12.072  1.00 44.54           H  
ATOM   4634  HB3 LEU D 515      -7.511   4.925 -12.301  1.00 44.15           H  
ATOM   4635  HB2 LEU D 515      -8.453   5.122 -13.735  1.00 44.15           H  
ATOM   4636  HG  LEU D 515      -7.871   2.709 -14.400  1.00 43.69           H  
ATOM   4637 HD11 LEU D 515      -5.615   3.390 -15.239  1.00 42.08           H  
ATOM   4638 HD12 LEU D 515      -6.883   4.565 -15.546  1.00 42.08           H  
ATOM   4639 HD13 LEU D 515      -5.731   4.850 -14.252  1.00 42.08           H  
ATOM   4640 HD21 LEU D 515      -5.801   1.749 -13.405  1.00 42.97           H  
ATOM   4641 HD22 LEU D 515      -5.821   2.988 -12.155  1.00 42.97           H  
ATOM   4642 HD23 LEU D 515      -7.111   1.794 -12.244  1.00 42.97           H  
ATOM   4643  N   ILE D 516     -10.901   3.573 -14.208  1.00 46.30           N  
ATOM   4644  CA  ILE D 516     -11.528   2.920 -15.354  1.00 47.05           C  
ATOM   4645  C   ILE D 516     -10.461   2.901 -16.467  1.00 47.85           C  
ATOM   4646  O   ILE D 516      -9.929   3.951 -16.834  1.00 48.09           O  
ATOM   4647  CB  ILE D 516     -12.778   3.748 -15.776  1.00 47.06           C  
ATOM   4648  CG1 ILE D 516     -13.846   3.748 -14.651  1.00 46.48           C  
ATOM   4649  CG2 ILE D 516     -13.399   3.234 -17.092  1.00 46.67           C  
ATOM   4650  CD1 ILE D 516     -14.958   4.792 -14.827  1.00 46.91           C  
ATOM   4651  H   ILE D 516     -10.816   4.577 -14.259  1.00 46.30           H  
ATOM   4652  HA  ILE D 516     -11.832   1.901 -15.110  1.00 47.05           H  
ATOM   4653  HB  ILE D 516     -12.465   4.780 -15.941  1.00 47.06           H  
ATOM   4654 HG13 ILE D 516     -13.381   3.946 -13.685  1.00 46.48           H  
ATOM   4655 HG12 ILE D 516     -14.288   2.754 -14.561  1.00 46.48           H  
ATOM   4656 HG21 ILE D 516     -14.277   3.809 -17.382  1.00 46.67           H  
ATOM   4657 HG22 ILE D 516     -12.706   3.293 -17.931  1.00 46.67           H  
ATOM   4658 HG23 ILE D 516     -13.704   2.194 -16.984  1.00 46.67           H  
ATOM   4659 HD11 ILE D 516     -15.630   4.782 -13.969  1.00 46.91           H  
ATOM   4660 HD12 ILE D 516     -14.547   5.799 -14.908  1.00 46.91           H  
ATOM   4661 HD13 ILE D 516     -15.565   4.602 -15.711  1.00 46.91           H  
ATOM   4662  N   GLY D 517     -10.148   1.704 -16.983  1.00 48.65           N  
ATOM   4663  CA  GLY D 517      -9.128   1.486 -18.004  1.00 49.84           C  
ATOM   4664  C   GLY D 517      -9.264   0.119 -18.682  1.00 50.58           C  
ATOM   4665  O   GLY D 517     -10.205  -0.628 -18.416  1.00 50.67           O  
ATOM   4666  H   GLY D 517     -10.638   0.885 -16.644  1.00 48.65           H  
ATOM   4667  HA3 GLY D 517      -8.143   1.563 -17.541  1.00 49.84           H  
ATOM   4668  HA2 GLY D 517      -9.192   2.261 -18.770  1.00 49.84           H  
ATOM   4669  N   ALA D 518      -8.323  -0.180 -19.595  1.00 51.37           N  
ATOM   4670  CA  ALA D 518      -8.141  -1.437 -20.335  1.00 52.12           C  
ATOM   4671  C   ALA D 518      -9.119  -1.599 -21.510  1.00 52.44           C  
ATOM   4672  O   ALA D 518      -8.696  -1.694 -22.661  1.00 52.68           O  
ATOM   4673  CB  ALA D 518      -8.077  -2.673 -19.412  1.00 52.57           C  
ATOM   4674  H   ALA D 518      -7.618   0.523 -19.762  1.00 51.37           H  
ATOM   4675  HA  ALA D 518      -7.151  -1.345 -20.783  1.00 52.12           H  
ATOM   4676  HB1 ALA D 518      -7.797  -3.564 -19.976  1.00 52.57           H  
ATOM   4677  HB2 ALA D 518      -7.332  -2.538 -18.627  1.00 52.57           H  
ATOM   4678  HB3 ALA D 518      -9.033  -2.884 -18.932  1.00 52.57           H  
ATOM   4679  N   SER D 519     -10.424  -1.625 -21.202  1.00 52.76           N  
ATOM   4680  CA  SER D 519     -11.544  -1.776 -22.131  1.00 52.81           C  
ATOM   4681  C   SER D 519     -12.792  -0.999 -21.667  1.00 52.73           C  
ATOM   4682  O   SER D 519     -13.907  -1.339 -22.062  1.00 52.98           O  
ATOM   4683  CB  SER D 519     -11.773  -3.271 -22.452  1.00 53.03           C  
ATOM   4684  OG  SER D 519     -12.388  -3.953 -21.374  1.00 53.33           O  
ATOM   4685  H   SER D 519     -10.658  -1.551 -20.221  1.00 52.76           H  
ATOM   4686  HA  SER D 519     -11.253  -1.292 -23.065  1.00 52.81           H  
ATOM   4687  HB3 SER D 519     -10.834  -3.765 -22.703  1.00 53.03           H  
ATOM   4688  HB2 SER D 519     -12.418  -3.370 -23.326  1.00 53.03           H  
ATOM   4689  HG  SER D 519     -13.253  -3.592 -21.250  1.00 53.33           H  
ATOM   4690  N   GLY D 520     -12.611   0.012 -20.799  1.00 52.41           N  
ATOM   4691  CA  GLY D 520     -13.685   0.731 -20.116  1.00 51.80           C  
ATOM   4692  C   GLY D 520     -14.185   0.022 -18.847  1.00 51.40           C  
ATOM   4693  O   GLY D 520     -15.203   0.426 -18.288  1.00 51.34           O  
ATOM   4694  H   GLY D 520     -11.664   0.246 -20.536  1.00 52.41           H  
ATOM   4695  HA3 GLY D 520     -14.525   0.900 -20.792  1.00 51.80           H  
ATOM   4696  HA2 GLY D 520     -13.310   1.715 -19.834  1.00 51.80           H  
ATOM   4697  N   GLN D 521     -13.476  -1.029 -18.400  1.00 50.89           N  
ATOM   4698  CA  GLN D 521     -13.758  -1.814 -17.203  1.00 50.26           C  
ATOM   4699  C   GLN D 521     -13.054  -1.180 -15.991  1.00 49.35           C  
ATOM   4700  O   GLN D 521     -11.972  -0.607 -16.114  1.00 49.27           O  
ATOM   4701  CB  GLN D 521     -13.204  -3.243 -17.451  1.00 50.57           C  
ATOM   4702  CG  GLN D 521     -13.370  -4.265 -16.298  1.00 51.56           C  
ATOM   4703  CD  GLN D 521     -14.812  -4.630 -15.911  1.00 52.16           C  
ATOM   4704  OE1 GLN D 521     -15.028  -5.202 -14.847  1.00 52.56           O  
ATOM   4705  NE2 GLN D 521     -15.807  -4.303 -16.740  1.00 52.50           N  
ATOM   4706  H   GLN D 521     -12.639  -1.273 -18.908  1.00 50.89           H  
ATOM   4707  HA  GLN D 521     -14.834  -1.841 -17.029  1.00 50.26           H  
ATOM   4708  HB3 GLN D 521     -12.139  -3.173 -17.683  1.00 50.57           H  
ATOM   4709  HB2 GLN D 521     -13.660  -3.652 -18.355  1.00 50.57           H  
ATOM   4710  HG3 GLN D 521     -12.840  -3.930 -15.408  1.00 51.56           H  
ATOM   4711  HG2 GLN D 521     -12.878  -5.193 -16.590  1.00 51.56           H  
ATOM   4712 HE22 GLN D 521     -16.757  -4.538 -16.493  1.00 52.50           H  
ATOM   4713 HE21 GLN D 521     -15.608  -3.841 -17.616  1.00 52.50           H  
ATOM   4714  N   ARG D 522     -13.677  -1.300 -14.809  1.00 48.37           N  
ATOM   4715  CA  ARG D 522     -13.147  -0.804 -13.542  1.00 47.08           C  
ATOM   4716  C   ARG D 522     -12.026  -1.727 -13.024  1.00 46.26           C  
ATOM   4717  O   ARG D 522     -12.153  -2.951 -13.056  1.00 45.99           O  
ATOM   4718  CB  ARG D 522     -14.318  -0.730 -12.535  1.00 47.02           C  
ATOM   4719  CG  ARG D 522     -13.955  -0.236 -11.122  1.00 46.33           C  
ATOM   4720  CD  ARG D 522     -13.315   1.159 -11.080  1.00 44.83           C  
ATOM   4721  NE  ARG D 522     -14.301   2.236 -11.219  1.00 43.70           N  
ATOM   4722  CZ  ARG D 522     -14.114   3.514 -10.848  1.00 43.76           C  
ATOM   4723  NH1 ARG D 522     -12.978   3.931 -10.270  1.00 43.69           N  
ATOM   4724  NH2 ARG D 522     -15.086   4.405 -11.061  1.00 42.92           N1+
ATOM   4725  H   ARG D 522     -14.555  -1.797 -14.777  1.00 48.37           H  
ATOM   4726  HA  ARG D 522     -12.749   0.196 -13.714  1.00 47.08           H  
ATOM   4727  HB3 ARG D 522     -14.786  -1.711 -12.446  1.00 47.02           H  
ATOM   4728  HB2 ARG D 522     -15.089  -0.074 -12.940  1.00 47.02           H  
ATOM   4729  HG3 ARG D 522     -13.290  -0.950 -10.633  1.00 46.33           H  
ATOM   4730  HG2 ARG D 522     -14.857  -0.226 -10.512  1.00 46.33           H  
ATOM   4731  HD3 ARG D 522     -12.522   1.283 -11.811  1.00 44.83           H  
ATOM   4732  HD2 ARG D 522     -12.846   1.270 -10.111  1.00 44.83           H  
ATOM   4733  HE  ARG D 522     -15.188   1.990 -11.642  1.00 43.70           H  
ATOM   4734 HH12 ARG D 522     -12.879   4.906 -10.017  1.00 43.69           H  
ATOM   4735 HH11 ARG D 522     -12.244   3.274 -10.042  1.00 43.69           H  
ATOM   4736 HH22 ARG D 522     -14.936   5.376 -10.792  1.00 42.92           H  
ATOM   4737 HH21 ARG D 522     -15.970   4.130 -11.469  1.00 42.92           H  
ATOM   4738  N   GLU D 523     -10.939  -1.113 -12.538  1.00 45.11           N  
ATOM   4739  CA  GLU D 523      -9.722  -1.752 -12.047  1.00 44.46           C  
ATOM   4740  C   GLU D 523      -9.340  -1.186 -10.674  1.00 43.40           C  
ATOM   4741  O   GLU D 523      -9.431   0.020 -10.448  1.00 43.09           O  
ATOM   4742  CB  GLU D 523      -8.612  -1.670 -13.128  1.00 44.76           C  
ATOM   4743  CG  GLU D 523      -7.157  -1.693 -12.603  1.00 47.09           C  
ATOM   4744  CD  GLU D 523      -6.120  -1.975 -13.686  1.00 50.18           C  
ATOM   4745  OE1 GLU D 523      -6.292  -1.468 -14.815  1.00 50.34           O  
ATOM   4746  OE2 GLU D 523      -5.144  -2.685 -13.361  1.00 52.20           O1-
ATOM   4747  H   GLU D 523     -10.918  -0.102 -12.567  1.00 45.11           H  
ATOM   4748  HA  GLU D 523      -9.922  -2.813 -11.884  1.00 44.46           H  
ATOM   4749  HB3 GLU D 523      -8.737  -0.749 -13.701  1.00 44.76           H  
ATOM   4750  HB2 GLU D 523      -8.765  -2.481 -13.842  1.00 44.76           H  
ATOM   4751  HG3 GLU D 523      -7.042  -2.457 -11.835  1.00 47.09           H  
ATOM   4752  HG2 GLU D 523      -6.909  -0.741 -12.134  1.00 47.09           H  
ATOM   4753  N   VAL D 524      -8.880  -2.076  -9.783  1.00 42.40           N  
ATOM   4754  CA  VAL D 524      -8.310  -1.780  -8.471  1.00 41.48           C  
ATOM   4755  C   VAL D 524      -6.860  -2.278  -8.494  1.00 41.05           C  
ATOM   4756  O   VAL D 524      -6.592  -3.396  -8.936  1.00 41.04           O  
ATOM   4757  CB  VAL D 524      -9.144  -2.487  -7.370  1.00 41.42           C  
ATOM   4758  CG1 VAL D 524      -8.578  -2.284  -5.951  1.00 40.91           C  
ATOM   4759  CG2 VAL D 524     -10.611  -2.035  -7.396  1.00 41.69           C  
ATOM   4760  H   VAL D 524      -8.828  -3.042 -10.073  1.00 42.40           H  
ATOM   4761  HA  VAL D 524      -8.315  -0.704  -8.285  1.00 41.48           H  
ATOM   4762  HB  VAL D 524      -9.138  -3.558  -7.577  1.00 41.42           H  
ATOM   4763 HG11 VAL D 524      -9.213  -2.759  -5.203  1.00 40.91           H  
ATOM   4764 HG12 VAL D 524      -7.580  -2.707  -5.838  1.00 40.91           H  
ATOM   4765 HG13 VAL D 524      -8.518  -1.225  -5.705  1.00 40.91           H  
ATOM   4766 HG21 VAL D 524     -11.191  -2.562  -6.643  1.00 41.69           H  
ATOM   4767 HG22 VAL D 524     -10.697  -0.966  -7.200  1.00 41.69           H  
ATOM   4768 HG23 VAL D 524     -11.082  -2.240  -8.356  1.00 41.69           H  
ATOM   4769  N   VAL D 525      -5.937  -1.438  -8.005  1.00 40.53           N  
ATOM   4770  CA  VAL D 525      -4.505  -1.704  -7.909  1.00 39.71           C  
ATOM   4771  C   VAL D 525      -4.093  -1.423  -6.463  1.00 39.95           C  
ATOM   4772  O   VAL D 525      -4.363  -0.331  -5.967  1.00 39.28           O  
ATOM   4773  CB  VAL D 525      -3.721  -0.816  -8.908  1.00 39.72           C  
ATOM   4774  CG1 VAL D 525      -2.250  -1.252  -8.988  1.00 39.42           C  
ATOM   4775  CG2 VAL D 525      -4.351  -0.763 -10.313  1.00 38.21           C  
ATOM   4776  H   VAL D 525      -6.248  -0.537  -7.663  1.00 40.53           H  
ATOM   4777  HA  VAL D 525      -4.304  -2.753  -8.135  1.00 39.71           H  
ATOM   4778  HB  VAL D 525      -3.734   0.209  -8.536  1.00 39.72           H  
ATOM   4779 HG11 VAL D 525      -1.702  -0.622  -9.684  1.00 39.42           H  
ATOM   4780 HG12 VAL D 525      -1.747  -1.173  -8.025  1.00 39.42           H  
ATOM   4781 HG13 VAL D 525      -2.158  -2.283  -9.329  1.00 39.42           H  
ATOM   4782 HG21 VAL D 525      -3.715  -0.224 -11.011  1.00 38.21           H  
ATOM   4783 HG22 VAL D 525      -4.523  -1.760 -10.713  1.00 38.21           H  
ATOM   4784 HG23 VAL D 525      -5.310  -0.244 -10.300  1.00 38.21           H  
ATOM   4785  N   ALA D 526      -3.441  -2.389  -5.797  1.00 39.54           N  
ATOM   4786  CA  ALA D 526      -3.147  -2.338  -4.367  1.00 39.47           C  
ATOM   4787  C   ALA D 526      -1.744  -2.850  -4.024  1.00 39.46           C  
ATOM   4788  O   ALA D 526      -1.141  -3.612  -4.782  1.00 39.02           O  
ATOM   4789  CB  ALA D 526      -4.272  -3.045  -3.591  1.00 39.14           C  
ATOM   4790  H   ALA D 526      -3.212  -3.247  -6.282  1.00 39.54           H  
ATOM   4791  HA  ALA D 526      -3.143  -1.295  -4.055  1.00 39.47           H  
ATOM   4792  HB1 ALA D 526      -4.171  -2.896  -2.516  1.00 39.14           H  
ATOM   4793  HB2 ALA D 526      -5.252  -2.663  -3.876  1.00 39.14           H  
ATOM   4794  HB3 ALA D 526      -4.272  -4.119  -3.781  1.00 39.14           H  
ATOM   4795  N   ASP D 527      -1.255  -2.437  -2.844  1.00 39.63           N  
ATOM   4796  CA  ASP D 527      -0.056  -2.935  -2.174  1.00 40.19           C  
ATOM   4797  C   ASP D 527      -0.205  -2.867  -0.643  1.00 40.40           C  
ATOM   4798  O   ASP D 527      -1.055  -2.139  -0.130  1.00 40.05           O  
ATOM   4799  CB  ASP D 527       1.220  -2.274  -2.752  1.00 40.16           C  
ATOM   4800  CG  ASP D 527       2.528  -2.871  -2.223  1.00 42.14           C  
ATOM   4801  OD1 ASP D 527       2.603  -4.119  -2.158  1.00 43.31           O  
ATOM   4802  OD2 ASP D 527       3.444  -2.086  -1.909  1.00 41.21           O1-
ATOM   4803  H   ASP D 527      -1.828  -1.803  -2.300  1.00 39.63           H  
ATOM   4804  HA  ASP D 527      -0.013  -4.002  -2.395  1.00 40.19           H  
ATOM   4805  HB3 ASP D 527       1.208  -1.204  -2.543  1.00 40.16           H  
ATOM   4806  HB2 ASP D 527       1.231  -2.377  -3.837  1.00 40.16           H  
ATOM   4807  N   SER D 528       0.637  -3.619   0.080  1.00 41.09           N  
ATOM   4808  CA  SER D 528       0.764  -3.622   1.533  1.00 41.57           C  
ATOM   4809  C   SER D 528       2.225  -3.805   1.970  1.00 41.45           C  
ATOM   4810  O   SER D 528       3.029  -4.397   1.250  1.00 41.26           O  
ATOM   4811  CB  SER D 528      -0.237  -4.604   2.164  1.00 41.27           C  
ATOM   4812  OG  SER D 528       0.115  -5.936   1.874  1.00 42.54           O  
ATOM   4813  H   SER D 528       1.323  -4.166  -0.426  1.00 41.09           H  
ATOM   4814  HA  SER D 528       0.485  -2.626   1.870  1.00 41.57           H  
ATOM   4815  HB3 SER D 528      -1.247  -4.418   1.805  1.00 41.27           H  
ATOM   4816  HB2 SER D 528      -0.253  -4.483   3.248  1.00 41.27           H  
ATOM   4817  HG  SER D 528      -0.542  -6.517   2.230  1.00 42.54           H  
ATOM   4818  N   VAL D 529       2.545  -3.306   3.173  1.00 42.06           N  
ATOM   4819  CA  VAL D 529       3.839  -3.418   3.839  1.00 43.09           C  
ATOM   4820  C   VAL D 529       3.625  -3.545   5.354  1.00 43.02           C  
ATOM   4821  O   VAL D 529       2.940  -2.718   5.958  1.00 42.65           O  
ATOM   4822  CB  VAL D 529       4.806  -2.286   3.385  1.00 43.23           C  
ATOM   4823  CG1 VAL D 529       4.307  -0.865   3.718  1.00 44.04           C  
ATOM   4824  CG2 VAL D 529       6.234  -2.489   3.921  1.00 44.85           C  
ATOM   4825  H   VAL D 529       1.824  -2.810   3.684  1.00 42.06           H  
ATOM   4826  HA  VAL D 529       4.283  -4.362   3.514  1.00 43.09           H  
ATOM   4827  HB  VAL D 529       4.876  -2.347   2.297  1.00 43.23           H  
ATOM   4828 HG11 VAL D 529       4.975  -0.113   3.298  1.00 44.04           H  
ATOM   4829 HG12 VAL D 529       3.315  -0.684   3.307  1.00 44.04           H  
ATOM   4830 HG13 VAL D 529       4.260  -0.692   4.793  1.00 44.04           H  
ATOM   4831 HG21 VAL D 529       6.923  -1.772   3.475  1.00 44.85           H  
ATOM   4832 HG22 VAL D 529       6.281  -2.361   5.003  1.00 44.85           H  
ATOM   4833 HG23 VAL D 529       6.605  -3.487   3.685  1.00 44.85           H  
ATOM   4834  N   TRP D 530       4.240  -4.571   5.963  1.00 43.70           N  
ATOM   4835  CA  TRP D 530       4.298  -4.796   7.406  1.00 43.43           C  
ATOM   4836  C   TRP D 530       5.432  -3.941   7.994  1.00 43.69           C  
ATOM   4837  O   TRP D 530       6.522  -3.858   7.423  1.00 43.50           O  
ATOM   4838  CB  TRP D 530       4.591  -6.294   7.636  1.00 43.45           C  
ATOM   4839  CG  TRP D 530       4.637  -6.777   9.056  1.00 43.38           C  
ATOM   4840  CD1 TRP D 530       3.594  -7.281   9.754  1.00 42.82           C  
ATOM   4841  CD2 TRP D 530       5.784  -6.830   9.956  1.00 43.93           C  
ATOM   4842  NE1 TRP D 530       4.014  -7.635  11.019  1.00 42.45           N  
ATOM   4843  CE2 TRP D 530       5.355  -7.368  11.206  1.00 43.46           C  
ATOM   4844  CE3 TRP D 530       7.149  -6.480   9.843  1.00 44.30           C  
ATOM   4845  CZ2 TRP D 530       6.228  -7.521  12.298  1.00 42.84           C  
ATOM   4846  CZ3 TRP D 530       8.041  -6.657  10.919  1.00 43.09           C  
ATOM   4847  CH2 TRP D 530       7.581  -7.165  12.150  1.00 43.98           C  
ATOM   4848  H   TRP D 530       4.765  -5.214   5.386  1.00 43.70           H  
ATOM   4849  HA  TRP D 530       3.349  -4.530   7.871  1.00 43.43           H  
ATOM   4850  HB3 TRP D 530       5.535  -6.575   7.166  1.00 43.45           H  
ATOM   4851  HB2 TRP D 530       3.821  -6.877   7.130  1.00 43.45           H  
ATOM   4852  HD1 TRP D 530       2.590  -7.378   9.369  1.00 42.82           H  
ATOM   4853  HE1 TRP D 530       3.379  -7.968  11.733  1.00 42.45           H  
ATOM   4854  HE3 TRP D 530       7.512  -6.082   8.908  1.00 44.30           H  
ATOM   4855  HZ2 TRP D 530       5.865  -7.911  13.239  1.00 42.84           H  
ATOM   4856  HZ3 TRP D 530       9.082  -6.392  10.802  1.00 43.09           H  
ATOM   4857  HH2 TRP D 530       8.266  -7.281  12.977  1.00 43.98           H  
ATOM   4858  N   VAL D 531       5.150  -3.300   9.138  1.00 44.34           N  
ATOM   4859  CA  VAL D 531       6.024  -2.361   9.833  1.00 44.77           C  
ATOM   4860  C   VAL D 531       6.107  -2.771  11.307  1.00 45.57           C  
ATOM   4861  O   VAL D 531       5.086  -2.818  11.993  1.00 45.46           O  
ATOM   4862  CB  VAL D 531       5.510  -0.906   9.655  1.00 45.28           C  
ATOM   4863  CG1 VAL D 531       6.487   0.118  10.262  1.00 44.46           C  
ATOM   4864  CG2 VAL D 531       5.200  -0.539   8.191  1.00 45.34           C  
ATOM   4865  H   VAL D 531       4.228  -3.423   9.537  1.00 44.34           H  
ATOM   4866  HA  VAL D 531       7.030  -2.420   9.415  1.00 44.77           H  
ATOM   4867  HB  VAL D 531       4.568  -0.813  10.198  1.00 45.28           H  
ATOM   4868 HG11 VAL D 531       6.089   1.124  10.167  1.00 44.46           H  
ATOM   4869 HG12 VAL D 531       6.652  -0.050  11.326  1.00 44.46           H  
ATOM   4870 HG13 VAL D 531       7.455   0.092   9.762  1.00 44.46           H  
ATOM   4871 HG21 VAL D 531       4.973   0.522   8.085  1.00 45.34           H  
ATOM   4872 HG22 VAL D 531       6.042  -0.770   7.541  1.00 45.34           H  
ATOM   4873 HG23 VAL D 531       4.335  -1.086   7.817  1.00 45.34           H  
ATOM   4874  N   ASP D 532       7.331  -3.015  11.799  1.00 46.20           N  
ATOM   4875  CA  ASP D 532       7.618  -3.307  13.201  1.00 46.69           C  
ATOM   4876  C   ASP D 532       7.643  -2.001  14.015  1.00 46.44           C  
ATOM   4877  O   ASP D 532       8.156  -0.984  13.544  1.00 46.46           O  
ATOM   4878  CB  ASP D 532       9.010  -3.982  13.290  1.00 47.23           C  
ATOM   4879  CG  ASP D 532       9.317  -4.659  14.633  1.00 48.06           C  
ATOM   4880  OD1 ASP D 532       8.356  -4.998  15.359  1.00 47.84           O  
ATOM   4881  OD2 ASP D 532      10.521  -4.863  14.894  1.00 50.40           O1-
ATOM   4882  H   ASP D 532       8.124  -2.931  11.178  1.00 46.20           H  
ATOM   4883  HA  ASP D 532       6.844  -3.979  13.578  1.00 46.69           H  
ATOM   4884  HB3 ASP D 532       9.800  -3.260  13.075  1.00 47.23           H  
ATOM   4885  HB2 ASP D 532       9.102  -4.748  12.524  1.00 47.23           H  
ATOM   4886  N   VAL D 533       7.117  -2.062  15.246  1.00 47.08           N  
ATOM   4887  CA  VAL D 533       7.169  -1.003  16.251  1.00 47.61           C  
ATOM   4888  C   VAL D 533       7.859  -1.588  17.491  1.00 48.44           C  
ATOM   4889  O   VAL D 533       7.664  -2.758  17.826  1.00 48.85           O  
ATOM   4890  CB  VAL D 533       5.747  -0.441  16.535  1.00 47.18           C  
ATOM   4891  CG1 VAL D 533       5.734   0.689  17.584  1.00 46.64           C  
ATOM   4892  CG2 VAL D 533       5.064   0.061  15.253  1.00 46.87           C  
ATOM   4893  H   VAL D 533       6.753  -2.952  15.560  1.00 47.08           H  
ATOM   4894  HA  VAL D 533       7.789  -0.187  15.883  1.00 47.61           H  
ATOM   4895  HB  VAL D 533       5.133  -1.250  16.930  1.00 47.18           H  
ATOM   4896 HG11 VAL D 533       4.719   1.048  17.758  1.00 46.64           H  
ATOM   4897 HG12 VAL D 533       6.120   0.359  18.548  1.00 46.64           H  
ATOM   4898 HG13 VAL D 533       6.331   1.541  17.259  1.00 46.64           H  
ATOM   4899 HG21 VAL D 533       4.094   0.500  15.473  1.00 46.87           H  
ATOM   4900 HG22 VAL D 533       5.659   0.829  14.765  1.00 46.87           H  
ATOM   4901 HG23 VAL D 533       4.900  -0.744  14.536  1.00 46.87           H  
ATOM   4902  N   LYS D 534       8.672  -0.767  18.173  1.00 49.57           N  
ATOM   4903  CA  LYS D 534       9.421  -1.142  19.371  1.00 50.42           C  
ATOM   4904  C   LYS D 534       8.467  -1.456  20.538  1.00 50.72           C  
ATOM   4905  O   LYS D 534       7.609  -0.639  20.880  1.00 51.07           O  
ATOM   4906  CB  LYS D 534      10.373   0.021  19.726  1.00 50.60           C  
ATOM   4907  CG  LYS D 534      11.279  -0.212  20.953  1.00 51.97           C  
ATOM   4908  CD  LYS D 534      12.257  -1.385  20.782  1.00 54.31           C  
ATOM   4909  CE  LYS D 534      13.149  -1.594  22.011  1.00 55.93           C  
ATOM   4910  NZ  LYS D 534      14.028  -2.761  21.833  1.00 56.70           N1+
ATOM   4911  H   LYS D 534       8.781   0.180  17.834  1.00 49.57           H  
ATOM   4912  HA  LYS D 534      10.004  -2.030  19.124  1.00 50.42           H  
ATOM   4913  HB3 LYS D 534       9.779   0.920  19.894  1.00 50.60           H  
ATOM   4914  HB2 LYS D 534      11.003   0.244  18.863  1.00 50.60           H  
ATOM   4915  HG3 LYS D 534      10.672  -0.365  21.846  1.00 51.97           H  
ATOM   4916  HG2 LYS D 534      11.849   0.698  21.142  1.00 51.97           H  
ATOM   4917  HD3 LYS D 534      12.876  -1.218  19.899  1.00 54.31           H  
ATOM   4918  HD2 LYS D 534      11.699  -2.304  20.601  1.00 54.31           H  
ATOM   4919  HE3 LYS D 534      12.536  -1.750  22.900  1.00 55.93           H  
ATOM   4920  HE2 LYS D 534      13.763  -0.711  22.191  1.00 55.93           H  
ATOM   4921  HZ1 LYS D 534      14.623  -2.618  21.029  1.00 56.70           H  
ATOM   4922  HZ2 LYS D 534      14.599  -2.886  22.657  1.00 56.70           H  
ATOM   4923  HZ3 LYS D 534      13.464  -3.587  21.687  1.00 56.70           H  
ATOM   4924  N   ASP D 535       8.640  -2.644  21.141  1.00 50.91           N
[truncated: 119,506 more chars]
