# Supplementary material for: New Analogs of the Compstatin Family of Clinical Complement Inhibitors with Low Picomolar Target Affinity
Source: J Med Chem. 2026 May 1;69(9):11592–609. doi: 10.1021/acs.jmedchem.6c00832 (PMC13181761; doi:10.1021/acs.jmedchem.6c00832)
Supplement: Supplementary file 5 [file jm6c00832_si_005.csv]

Compound	SMILE	hC3b affinity
		KD (nM)	ka (10^5 M^-1 s^-1)	kd (10^-2 s^-1)
Cp01	O=C([C@](NC(C)=O)([H])[C@H](CC)C)N[C@@H](CSSC[C@H]1C(N[C@]([C@H](O)C)([H])C(N)=O)=O)C(N[C@@H](C(C)C)C(N[C@@H](CC2=CNC3=C2C=CC=C3)C(N[C@@H](CCC(N)=O)C(N[C@@H](CC(O)=O)C(N[C@@H](CC4=CNC5=C4C=CC=C5)C(NCC(N[C@H](C(N[C@@H](CC6=CNC=N6)C(N[C@@H](CCC/N=C(N)/N)C(N1)=O)=O)=O)C)=O)=O)=O)=O)=O)=O)=O	228(31)	3.5(0.5)	7.8(0.7)
Cp01-Val3Ala	O=C([C@](NC(C)=O)([H])[C@H](CC)C)N[C@@H](CSSC[C@H]1C(N[C@]([C@H](O)C)([H])C(N)=O)=O)C(N[C@@H](C)C(N[C@@H](CC2=CNC3=C2C=CC=C3)C(N[C@@H](CCC(N)=O)C(N[C@@H](CC(O)=O)C(N[C@@H](CC4=CNC5=C4C=CC=C5)C(NCC(N[C@H](C(N[C@@H](CC6=CNC=N6)C(N[C@@H](CCC/N=C(N)/N)C(N1)=O)=O)=O)C)=O)=O)=O)=O)=O)=O)=O	No binding detected
Cp01-Val3Leu	O=C([C@](NC(C)=O)([H])[C@H](CC)C)N[C@@H](CSSC[C@H]1C(N[C@]([C@H](O)C)([H])C(N)=O)=O)C(N[C@@H](CC(C)C)C(N[C@@H](CC2=CNC3=C2C=CC=C3)C(N[C@@H](CCC(N)=O)C(N[C@@H](CC(O)=O)C(N[C@@H](CC4=CNC5=C4C=CC=C5)C(NCC(N[C@H](C(N[C@@H](CC6=CNC=N6)C(N[C@@H](CCC/N=C(N)/N)C(N1)=O)=O)=O)C)=O)=O)=O)=O)=O)=O)=O	552(139)	2.0(0.5)	11(1)
Cp01-Val3Aib	O=C([C@](NC(C)=O)([H])[C@H](CC)C)N[C@@H](CSSC[C@H]1C(N[C@]([C@H](O)C)([H])C(N)=O)=O)C(NC(C)(C)C(N[C@@H](CC2=CNC3=C2C=CC=C3)C(N[C@@H](CCC(N)=O)C(N[C@@H](CC(O)=O)C(N[C@@H](CC4=CNC5=C4C=CC=C5)C(NCC(N[C@H](C(N[C@@H](CC6=CNC=N6)C(N[C@@H](CCC/N=C(N)/N)C(N1)=O)=O)=O)C)=O)=O)=O)=O)=O)=O)=O	No binding detected
Cp01-Val3Tbg	O=C([C@](NC(C)=O)([H])[C@H](CC)C)N[C@@H](CSSC[C@H]1C(N[C@]([C@H](O)C)([H])C(N)=O)=O)C(N[C@@H](C(C)(C)C)C(N[C@@H](CC2=CNC3=C2C=CC=C3)C(N[C@@H](CCC(N)=O)C(N[C@@H](CC(O)=O)C(N[C@@H](CC4=CNC5=C4C=CC=C5)C(NCC(N[C@H](C(N[C@@H](CC6=CNC=N6)C(N[C@@H](CCC/N=C(N)/N)C(N1)=O)=O)=O)C)=O)=O)=O)=O)=O)=O)=O	103(16)	5.7(0.8)	7.9(3.7)
Cp01-Val3Trp	O=C([C@](NC(C)=O)([H])[C@H](CC)C)N[C@@H](CSSC[C@H]1C(N[C@]([C@H](O)C)([H])C(N)=O)=O)C(N[C@@H](CC2=CNC3=C2C=CC=C3)C(N[C@@H](CC4=CNC5=C4C=CC=C5)C(N[C@@H](CCC(N)=O)C(N[C@@H](CC(O)=O)C(N[C@@H](CC6=CNC7=C6C=CC=C7)C(NCC(N[C@H](C(N[C@@H](CC8=CNC=N8)C(N[C@@H](CCC/N=C(N)/N)C(N1)=O)=O)=O)C)=O)=O)=O)=O)=O)=O)=O	No binding detected
Cp01-Val3Phe	O=C([C@](NC(C)=O)([H])[C@H](CC)C)N[C@@H](CSSC[C@H]1C(N[C@]([C@H](O)C)([H])C(N)=O)=O)C(N[C@@H](CC2=CC=CC=C2)C(N[C@@H](CC3=CNC4=C3C=CC=C4)C(N[C@@H](CCC(N)=O)C(N[C@@H](CC(O)=O)C(N[C@@H](CC5=CNC6=C5C=CC=C6)C(NCC(N[C@H](C(N[C@@H](CC7=CNC=N7)C(N[C@@H](CCC/N=C(N)/N)C(N1)=O)=O)=O)C)=O)=O)=O)=O)=O)=O)=O	No binding detected
Cp01-Val3Ile	O=C([C@](NC(C)=O)([H])[C@H](CC)C)N[C@@H](CSSC[C@H]1C(N[C@]([C@H](O)C)([H])C(N)=O)=O)C(N[C@]([C@H](CC)C)([H])C(N[C@@H](CC2=CNC3=C2C=CC=C3)C(N[C@@H](CCC(N)=O)C(N[C@@H](CC(O)=O)C(N[C@@H](CC4=CNC5=C4C=CC=C5)C(NCC(N[C@H](C(N[C@@H](CC6=CNC=N6)C(N[C@@H](CCC/N=C(N)/N)C(N1)=O)=O)=O)C)=O)=O)=O)=O)=O)=O)=O	19.8(1.7)	8.8(0.1)	1.7(0.1)
Cp01-Val3Abu	O=C([C@](NC(C)=O)([H])[C@H](CC)C)N[C@@H](CSSC[C@H]1C(N[C@]([C@H](O)C)([H])C(N)=O)=O)C(N[C@@H](CC)C(N[C@@H](CC2=CNC3=C2C=CC=C3)C(N[C@@H](CCC(N)=O)C(N[C@@H](CC(O)=O)C(N[C@@H](CC4=CNC5=C4C=CC=C5)C(NCC(N[C@H](C(N[C@@H](CC6=CNC=N6)C(N[C@@H](CCC/N=C(N)/N)C(N1)=O)=O)=O)C)=O)=O)=O)=O)=O)=O)=O	7753(2595)	0.4(0.2)	26(5)
Cp01-Val3Nva	O=C([C@](NC(C)=O)([H])[C@H](CC)C)N[C@@H](CSSC[C@H]1C(N[C@]([C@H](O)C)([H])C(N)=O)=O)C(N[C@@H](CCC)C(N[C@@H](CC2=CNC3=C2C=CC=C3)C(N[C@@H](CCC(N)=O)C(N[C@@H](CC(O)=O)C(N[C@@H](CC4=CNC5=C4C=CC=C5)C(NCC(N[C@H](C(N[C@@H](CC6=CNC=N6)C(N[C@@H](CCC/N=C(N)/N)C(N1)=O)=O)=O)C)=O)=O)=O)=O)=O)=O)=O	1663(503)	1.5(0.5)	24(3)
Cp01-Val3Dea	O=C([C@](NC(C)=O)([H])[C@H](CC)C)N[C@@H](CSSC[C@H]1C(N[C@]([C@H](O)C)([H])C(N)=O)=O)C(N[C@@H](C(CC)CC)C(N[C@@H](CC2=CNC3=C2C=CC=C3)C(N[C@@H](CCC(N)=O)C(N[C@@H](CC(O)=O)C(N[C@@H](CC4=CNC5=C4C=CC=C5)C(NCC(N[C@H](C(N[C@@H](CC6=CNC=N6)C(N[C@@H](CCC/N=C(N)/N)C(N1)=O)=O)=O)C)=O)=O)=O)=O)=O)=O)=O	466	Not determined
Cp01-Val3aIle	O=C([C@](NC(C)=O)([H])[C@H](CC)C)N[C@@H](CSSC[C@H]1C(N[C@]([C@H](O)C)([H])C(N)=O)=O)C(N[C@]([C@@H](CC)C)([H])C(N[C@@H](CC2=CNC3=C2C=CC=C3)C(N[C@@H](CCC(N)=O)C(N[C@@H](CC(O)=O)C(N[C@@H](CC4=CNC5=C4C=CC=C5)C(NCC(N[C@H](C(N[C@@H](CC6=CNC=N6)C(N[C@@H](CCC/N=C(N)/N)C(N1)=O)=O)=O)C)=O)=O)=O)=O)=O)=O)=O	545	Not determined
Cp01-Gln5Lys	O=C([C@](NC(C)=O)([H])[C@H](CC)C)N[C@@H](CSSC[C@H]1C(N[C@]([C@H](O)C)([H])C(N)=O)=O)C(N[C@@H](C(C)C)C(N[C@@H](CC2=CNC3=C2C=CC=C3)C(N[C@@H](CCCCN)C(N[C@@H](CC(O)=O)C(N[C@@H](CC4=CNC5=C4C=CC=C5)C(NCC(N[C@H](C(N[C@@H](CC6=CNC=N6)C(N[C@@H](CCC/N=C(N)/N)C(N1)=O)=O)=O)C)=O)=O)=O)=O)=O)=O)=O	No binding detected
Cp01-Gln5Orn	O=C([C@](NC(C)=O)([H])[C@H](CC)C)N[C@@H](CSSC[C@H]1C(N[C@]([C@H](O)C)([H])C(N)=O)=O)C(N[C@@H](C(C)C)C(N[C@@H](CC2=CNC3=C2C=CC=C3)C(N[C@@H](CCCN)C(N[C@@H](CC(O)=O)C(N[C@@H](CC4=CNC5=C4C=CC=C5)C(NCC(N[C@H](C(N[C@@H](CC6=CNC=N6)C(N[C@@H](CCC/N=C(N)/N)C(N1)=O)=O)=O)C)=O)=O)=O)=O)=O)=O)=O	No binding detected
Cp01-Asp6Ser	O=C([C@](NC(C)=O)([H])[C@H](CC)C)N[C@@H](CSSC[C@H]1C(N[C@]([C@H](O)C)([H])C(N)=O)=O)C(N[C@@H](C(C)C)C(N[C@@H](CC2=CNC3=C2C=CC=C3)C(N[C@@H](CCC(N)=O)C(N[C@@H](CO)C(N[C@@H](CC4=CNC5=C4C=CC=C5)C(NCC(N[C@H](C(N[C@@H](CC6=CNC=N6)C(N[C@@H](CCC/N=C(N)/N)C(N1)=O)=O)=O)C)=O)=O)=O)=O)=O)=O)=O	609(104)	3.1(0.9)	18(3)
Cp01-Asp6Asn	O=C([C@](NC(C)=O)([H])[C@H](CC)C)N[C@@H](CSSC[C@H]1C(N[C@]([C@H](O)C)([H])C(N)=O)=O)C(N[C@@H](C(C)C)C(N[C@@H](CC2=CNC3=C2C=CC=C3)C(N[C@@H](CCC(N)=O)C(N[C@@H](CC(N)=O)C(N[C@@H](CC4=CNC5=C4C=CC=C5)C(NCC(N[C@H](C(N[C@@H](CC6=CNC=N6)C(N[C@@H](CCC/N=C(N)/N)C(N1)=O)=O)=O)C)=O)=O)=O)=O)=O)=O)=O	219(47)	5.4(1.5)	11(1)
Cp01-Asp6Glu	O=C([C@](NC(C)=O)([H])[C@H](CC)C)N[C@@H](CSSC[C@H]1C(N[C@]([C@H](O)C)([H])C(N)=O)=O)C(N[C@@H](C(C)C)C(N[C@@H](CC2=CNC3=C2C=CC=C3)C(N[C@@H](CCC(N)=O)C(N[C@@H](CCC(O)=O)C(N[C@@H](CC4=CNC5=C4C=CC=C5)C(NCC(N[C@H](C(N[C@@H](CC6=CNC=N6)C(N[C@@H](CCC/N=C(N)/N)C(N1)=O)=O)=O)C)=O)=O)=O)=O)=O)=O)=O	528(206)	3.8(1.6)	18(2)
Cp01-Asp6Asu	O=C([C@](NC(C)=O)([H])[C@H](CC)C)N[C@@H](CSSC[C@H]1C(N[C@]([C@H](O)C)([H])C(N)=O)=O)C(N[C@@H](C(C)C)C(N[C@@H](CC2=CNC3=C2C=CC=C3)C(N[C@@H](CCC(N)=O)C(N[C@@H](CCCCCC(O)=O)C(N[C@@H](CC4=CNC5=C4C=CC=C5)C(NCC(N[C@H](C(N[C@@H](CC6=CNC=N6)C(N[C@@H](CCC/N=C(N)/N)C(N1)=O)=O)=O)C)=O)=O)=O)=O)=O)=O)=O	2077(637)	1.2(0.5)	23(4)
Cp01-Trp7Bta	O=C([C@](NC(C)=O)([H])[C@H](CC)C)N[C@@H](CSSC[C@H]1C(N[C@]([C@H](O)C)([H])C(N)=O)=O)C(N[C@@H](C(C)C)C(N[C@@H](CC2=CNC3=C2C=CC=C3)C(N[C@@H](CCC(N)=O)C(N[C@@H](CC(O)=O)C(N[C@@H](CC4=CSC5=C4C=CC=C5)C(NCC(N[C@H](C(N[C@@H](CC6=CNC=N6)C(N[C@@H](CCC/N=C(N)/N)C(N1)=O)=O)=O)C)=O)=O)=O)=O)=O)=O)=O	Weak binding detected
Cp01-Gly8Ala	O=C([C@](NC(C)=O)([H])[C@H](CC)C)N[C@@H](CSSC[C@H]1C(N[C@]([C@H](O)C)([H])C(N)=O)=O)C(N[C@@H](C(C)C)C(N[C@@H](CC2=CNC3=C2C=CC=C3)C(N[C@@H](CCC(N)=O)C(N[C@@H](CC(O)=O)C(N[C@@H](CC4=CNC5=C4C=CC=C5)C(N[C@@H](C)C(N[C@H](C(N[C@@H](CC6=CNC=N6)C(N[C@@H](CCC/N=C(N)/N)C(N1)=O)=O)=O)C)=O)=O)=O)=O)=O)=O)=O	No binding detected
Cp01-Gly8dAla	O=C([C@](NC(C)=O)([H])[C@H](CC)C)N[C@@H](CSSC[C@H]1C(N[C@]([C@H](O)C)([H])C(N)=O)=O)C(N[C@@H](C(C)C)C(N[C@@H](CC2=CNC3=C2C=CC=C3)C(N[C@@H](CCC(N)=O)C(N[C@@H](CC(O)=O)C(N[C@@H](CC4=CNC5=C4C=CC=C5)C(N[C@H](C)C(N[C@H](C(N[C@@H](CC6=CNC=N6)C(N[C@@H](CCC/N=C(N)/N)C(N1)=O)=O)=O)C)=O)=O)=O)=O)=O)=O)=O	Weak binding detected
Cp01-Arg11Lys	O=C([C@](NC(C)=O)([H])[C@H](CC)C)N[C@@H](CSSC[C@H]1C(N[C@]([C@H](O)C)([H])C(N)=O)=O)C(N[C@@H](C(C)C)C(N[C@@H](CC2=CNC3=C2C=CC=C3)C(N[C@@H](CCC(N)=O)C(N[C@@H](CC(O)=O)C(N[C@@H](CC4=CNC5=C4C=CC=C5)C(NCC(N[C@H](C(N[C@@H](CC6=CNC=N6)C(N[C@@H](CCCCN)C(N1)=O)=O)=O)C)=O)=O)=O)=O)=O)=O)=O	502(57)	3.0(0.8)	15(2)
Cp01-Arg11Ser	O=C([C@](NC(C)=O)([H])[C@H](CC)C)N[C@@H](CSSC[C@H]1C(N[C@]([C@H](O)C)([H])C(N)=O)=O)C(N[C@@H](C(C)C)C(N[C@@H](CC2=CNC3=C2C=CC=C3)C(N[C@@H](CCC(N)=O)C(N[C@@H](CC(O)=O)C(N[C@@H](CC4=CNC5=C4C=CC=C5)C(NCC(N[C@H](C(N[C@@H](CC6=CNC=N6)C(N[C@@H](CO)C(N1)=O)=O)=O)C)=O)=O)=O)=O)=O)=O)=O	529(135)	3.3(1.2)	16(3)
Cp05	O=C([C@](NC(C)=O)([H])[C@H](CC)C)N[C@@H](CSSC[C@H]1C(N[C@]([C@H](O)C)([H])C(N)=O)=O)C(N[C@@H](C(C)C)C(N[C@@H](CC2=CN(C)C3=C2C=CC=C3)C(N[C@@H](CCC(N)=O)C(N[C@@H](CC(O)=O)C(N[C@@H](CC4=CNC5=C4C=CC=C5)C(NCC(N[C@H](C(N[C@@H](CC6=CNC=N6)C(N[C@@H](CCC/N=C(N)/N)C(N1)=O)=O)=O)C)=O)=O)=O)=O)=O)=O)=O	46.8(5.0)	3.0(0.4)	1.4(0.2)
Cp05-Val3Ile	O=C([C@](NC(C)=O)([H])[C@H](CC)C)N[C@@H](CSSC[C@H]1C(N[C@]([C@H](O)C)([H])C(N)=O)=O)C(N[C@]([C@H](CC)C)([H])C(N[C@@H](CC2=CN(C)C3=C2C=CC=C3)C(N[C@@H](CCC(N)=O)C(N[C@@H](CC(O)=O)C(N[C@@H](CC4=CNC5=C4C=CC=C5)C(NCC(N[C@H](C(N[C@@H](CC6=CNC=N6)C(N[C@@H](CCC/N=C(N)/N)C(N1)=O)=O)=O)C)=O)=O)=O)=O)=O)=O)=O	1.5(0.0)	11.4(1.2)	0.2(0.0)
Cp40	O=C([C@](NC([C@@H](CC1=CC=C(O)C=C1)N)=O)([H])[C@H](CC)C)N[C@@H](CSSC[C@H]2C(N(C)[C@]([C@@H](C)CC)([H])C(N)=O)=O)C(N[C@@H](C(C)C)C(N[C@@H](CC3=CN(C)C4=C3C=CC=C4)C(N[C@@H](CCC(N)=O)C(N[C@@H](CC(O)=O)C(N[C@@H](CC5=CNC6=C5C=CC=C6)C(N(C)CC(N[C@H](C(N[C@@H](CC7=CNC=N7)C(N[C@@H](CCC/N=C(N)/N)C(N2)=O)=O)=O)C)=O)=O)=O)=O)=O)=O)=O	0.7(0.0)	17.6(0.3)	0.1(0.0)
Cp60	O=C([C@](NC([C@@H](CC1=CC=C(O)C=C1)N)=O)([H])[C@H](CC)C)N[C@@H](CSSC[C@H]2C(N(C)[C@]([C@@H](C)CC)([H])C(N)=O)=O)C(N[C@]([C@H](CC)C)([H])C(N[C@@H](CC3=CN(C)C4=C3C=CC=C4)C(N[C@@H](CCC(N)=O)C(N[C@@H](CC(O)=O)C(N[C@@H](CC5=CNC6=C5C=CC=C6)C(N(C)CC(N[C@H](C(N[C@@H](CC7=CNC=N7)C(N[C@@H](CCC/N=C(N)/N)C(N2)=O)=O)=O)C)=O)=O)=O)=O)=O)=O)=O	0.08(0.2)	17.6(1.4)	0.01(0.0)
Cp40-Val3aIle	O=C([C@](NC([C@@H](CC1=CC=C(O)C=C1)N)=O)([H])[C@@H](CC)C)N[C@@H](CSSC[C@H]2C(N(C)[C@]([C@@H](C)CC)([H])C(N)=O)=O)C(N[C@@H](C(C)C)C(N[C@@H](CC3=CN(C)C4=C3C=CC=C4)C(N[C@@H](CCC(N)=O)C(N[C@@H](CC(O)=O)C(N[C@@H](CC5=CNC6=C5C=CC=C6)C(N(C)CC(N[C@H](C(N[C@@H](CC7=CNC=N7)C(N[C@@H](CCC/N=C(N)/N)C(N2)=O)=O)=O)C)=O)=O)=O)=O)=O)=O)=O	15.6(5.0)	4.6(0.7)	0.7(0.3)
Cp40-Val3Dea	O=C([C@@H](NC([C@@H](CC1=CC=C(O)C=C1)N)=O)C(CC)CC)N[C@@H](CSSC[C@H]2C(N(C)[C@]([C@@H](C)CC)([H])C(N)=O)=O)C(N[C@@H](C(C)C)C(N[C@@H](CC3=CN(C)C4=C3C=CC=C4)C(N[C@@H](CCC(N)=O)C(N[C@@H](CC(O)=O)C(N[C@@H](CC5=CNC6=C5C=CC=C6)C(N(C)CC(N[C@H](C(N[C@@H](CC7=CNC=N7)C(N[C@@H](CCC/N=C(N)/N)C(N2)=O)=O)=O)C)=O)=O)=O)=O)=O)=O)=O	13.6(2.9)	4.3(0.7)	0.6(0.1)
